# Supplementary material for: Environmental Variables Influence on Spatial Distribution of Bacterial Communities Across the English Channel in Two Main Productive Seasons
Source: Environ Microbiol Rep. 2025 Oct 12;17(5):e70213. doi: 10.1111/1758-2229.70213 (PMC12515505; doi:10.1111/1758-2229.70213)
Supplement: Supplementary file 2 — Table S1: emi470213‐sup‐0002‐TableS1.xlsx. [file EMI4-17-e70213-s001.xlsx]

## Sheet: Spring Environ
Station	Chl-a (µg/L)	SPM (mg/L)	NO2 (µmol/L)	NO3 (µmol/L)	NO2+NO3 (µmol/L)	Si (µmol/L)	PO4 (µmol/L)	PIM (mg/L)	POM (mg/L)	NH4 (µmol/L)	Temp (°C)	Salinity (psu)	Phaeopigment (µg/L)	Turbitdity	DOC (µmol/L)
AVG	2.81761	50.666	0.198543	4.00155	4.20004	0.869074	0.103757	42.7086	7.95746	0.561961	10.2852	34.1037	0.92515	1.09683	83.2993
Ecart-type	2.52859	19.0742	0.230474	8.37054	8.59298	1.65182	0.0916554	16.0963	3.41601	0.39424	0.944939	0.978256	0.63713	0.820444	12.24
MIN	0.226039	4.78	0.0219921	0.187906	0.222	0.121878	-0.000371331	3.20667	1.43333	0.143922	9.00517	29.8574	0.106905	0.285	65.6167
MAX	13.0126	93.6444	1.4818	55.6543	57.136	10.6142	0.475961	75.5667	18.0778	1.96518	12.3467	35.2534	2.55092	5.64111	115.833
1	1.18354	4.78	0.112055	0.90127	1.013	0.920704	0.0493974	3.20667	1.57333	0.646071	9.00517	34.7919	0.53412	0.507	74.1472
2	2.26454	12.2467	0.126319	1.11602	1.242	0.763255	0.0610239	9.11333	3.13333	0.465598	9.13949	34.5113	0.580427	0.914	76.3944
3	4.27846	13.4467	0.0759794	0.47644	0.552	0.507918	0.0213812	10.14	3.30667	0.276012	10.0559	34.2687	1.05215	1.12222	80.0333
4	3.31137	66.5417	0.0928076	0.806686	0.9	0.500748	0.0393235	55.2	11.3417	0.695721	9.23921	34.4679	0.846021	1.292	88.3333
5	5.18984	93.6444	0.115847	0.548335	0.664	0.831088	0.0757178	75.5667	18.0778	0.189018	10.0491	34.0403	1.49721	2.645	95.9167
6	1.87341	10.6667	0.0814323	0.633231	0.714	0.512881	0.0311216	8.725	1.94167	0.727068	9.16986	34.7598	0.982273	0.767	72.95
7	4.27846	68.4833	0.0923742	0.832585	0.925	0.429883	0.0267729	56.1833	12.3	0.335564	9.39112	34.188	1.05215	1.224	85.4806
8	2.93669	12.1	0.0444899	0.368363	0.412	0.46242	0.0601951	9.84667	2.25333	0.195861	9.30304	35.1518	1.13265	1.099	76.2639
9	2.73669	7.86	0.033548	0.187906	0.222	0.236311	0.0442675	6.1	1.76	0.143922	9.36983	35.1615	0.687743	0.947	67.6972
10	3.16454	11.16	0.102341	0.844844	0.947	0.392382	0.016761	9.38667	1.77333	0.339224	9.35572	34.5294	0.9524	1.385	76.9833
11	4.29111	88.4222	0.0904242	0.929919	1.02	0.300835	0.0170563	73.4111	15.0111	0.946961	9.36205	34.4148	1.08708	0.65875	80.9833
12	10.1012	77.9417	0.15492	1.65163	1.807	0.164343	0.0801378	63.7583	14.1833	0.207741	10.0279	33.3996	2.48758	1.72	107.292
13	4.79744	56.88	0.146145	1.64708	1.793	0.407547	0	47.9067	8.97333	0.171819	9.51951	34.1752	0.854426	1.27111	86.1361
14	9.27843	70.9133	0.153223	2.09425	2.247	10.6142	0.0394014	58.06	12.8533	0.251198	10.0986	33.3688	1.64455	0.92	94.5417
15	3.50631	57.76	0.0219921	0.616544	0.639	0.255889	0	48.1533	9.60667	0.227301	9.65376	34.6362	0.574933	0.75	72.9125
16	2.79384	56.5267	0.0361119	0.370982	0.407	0.376113	0.00648098	46.7133	9.81333	0.389839	9.71665	35.0081	0.393307	1.138	73.3958
17	2.84809	56.68	0.0994883	1.25209	1.351	0.432916	0.0776058	47.8867	8.79333	0.14883	9.97057	34.4268	0.424048	2.314	78.0083
18	6.73414	67.875	0.22263	3.81051	4.034	0.3342	0.0433437	57.0917	10.7833	0.410751	10.7856	33.1093	1.22607	0.984	90.4167
19	2.24682	54.84	0.132856	2.11714	2.25	0.310762	0.0119919	46.8733	7.96667	0.358696	9.63385	34.3156	0.358135	0.285	74.1556
20	4.34898	53.34	0.0555762	0.656748	0.713	0.333373	0.0499898	44.44	8.9	0.776076	9.67715	35.039	0.894932	0.484	73.6972
21	1.37431	49.02	0.11545	1.98697	2.102	0.293114	-0.000371331	41.9	7.12	1.271	10.5629	34.3036	0.155514	0.285556	73.8722
22	5.6582	80.2444	0.268167	3.89563	4.164	0.153589	0.0482767	69.4889	10.7556	0.565079	12.0704	32.6017	0.886071	2.856	97.4167
23	1.07341	49.16	0.168895	8.54096	8.71	0.808201	0.133705	42.3267	6.83333	0.282451	9.80596	33.028	2.55092	2.031	74.9306
24	2.24809	54.3933	0.133795	4.47453	4.609	0.554242	0.147554	45.98	8.41333	0.359882	9.49491	34.1576	0.695642	1.1	70.8028
25	1.76491	52.02	0.125922	2.15887	2.285	0.121878	0.0729565	36.3	15.72	0.590398	9.63196	34.5693	1.45453	0.741111	76.9111
26	0.712473	51.6733	0.121155	4.29942	4.42	0.6593	0.155511	44.5667	7.10667	0.345952	10.1314	33.0055	1.04258	1.961	77.5278
27	0.226039	57.16	0.169473	3.37741	3.546	0.387418	0.176702	48.0733	9.08667	1.96518	9.6455	34.2835	0.826144	0.849	66.0958
28	2.23869	52.3267	0.0812518	1.17522	1.256	0.300835	0.178142	44.7267	7.6	0.468204	9.56319	34.9606	0.696886	0.373	65.6333
29	2.44122	50.9067	0.103172	2.23769	2.341	0.271331	0.157043	43.3667	7.54	0.393839	9.45318	34.7294	0.924407	0.475	65.6167
30	2.48642	52.98	0.185868	4.79505	4.981	0.318207	0.127028	45.1733	7.80667	1.01729	10.0174	33.5306	0.556236	0.755	76.9889
31	5.42492	48.1133	0.735134	21.7306	22.466	0.447906	0	41.6667	6.44667	0.274656	11.3014	32.171	1.20433	0.981	92.8778
32	6.87338	69.8	1.4818	55.6543	57.136	7.26561	0.475961	60.0444	9.75556	0.559302	12.3114	29.8574	1.47949	5.64111	115.833
33	13.0126	59.0333	1.01589	29.5495	30.565	0.522461	0.0724569	48.4667	10.5667	0.251036	11.0258	31.236	2.03923	1.061	98.6667
34	0.979199	48.5733	0.116858	3.06964	3.187	0.584023	0.114783	40.82	7.75333	0.769018	9.94876	33.2304	1.32234	0.722	76.825
35	1.42314	50.9467	0.225627	5.59445	5.82	0.703143	0.111393	43.1467	7.8	1.35951	10.8495	33.1597	0.426254	1.747	79.15
36	1.66364	52	0.158892	3.84301	4.002	0.371425	0.12274	43.7	8.3	0.392253	9.74555	34.0473	0.367629	0.554444	83.5417
37	1.49276	52.1133	0.137767	3.3853	3.523	0.366738	0.13421	45.1933	6.92	1.42347	9.966	34.2072	0.206201	0.549	75.9667
38	4.72873	61.9667	0.188685	2.47365	2.663	0.395139	0.0420897	53.175	8.79167	0.805789	10.1637	33.7318	1.16111	0.919	93.9167
39	1.89872	56.5067	0.124117	2.8185	2.943	0.30635	0.0941794	48.4	8.10667	0.331893	9.83088	34.304	0.710484	0.656	90.2444
40	0.659128	57.3933	0.125922	2.20445	2.33	0.370874	0.134984	48.64	8.75333	0.264495	9.53803	34.4605	0.305514	0.756	74.3556
41	0.558767	54.3867	0.132747	3.05332	3.186	0.443394	0.158947	46.42	7.96667	0.304272	9.53835	34.4012	0.395676	0.772	77.5694
42	0.512655	55.8333	0.126139	1.99713	2.123	0.305247	0.183405	48.3067	7.52667	0.256537	9.92898	34.9104	0.246215	1.569	74.6194
43	0.602669	52.4067	0.144231	1.90392	2.048	0.455802	0.280681	45.5067	6.9	0.215657	10.0417	35.197	0.332037	1.545	71.975
44	0.537972	8.84	0.100933	1.2998	1.401	0.388797	0.266625	7.40667	1.43333	0.388922	10.2688	35.2534	0.197102	0.452	76.4625
45	0.410687	53.1733	0.191068	1.97249	2.163	0.685772	0.271331	46.18	6.99333	0.42237	10.2636	35.1838	0.106905	0.487	83.9542
46	0.457803	51.4	0.244803	2.90043	3.145	2.15769	0.285944	43.2933	8.10667	0.244146	10.4305	34.9598	0.14374	0.585	91.625
47	0.412797	55.9933	0.250147	2.39163	2.642	2.25309	0.256099	48.54	7.45333	0.50421	10.9467	34.7996	0.163628	0.755556	75.4792
48	0.727844	53.1667	0.21938	1.64864	1.868	1.68093	0.203715	44.1467	9.02	0.655411	11.2342	34.6758	0.376749	0.943333	80.1556
49	1.87059	50.7467	0.261378	2.50769	2.769	0.156622	0.0336222	41.64	9.10667	1.24931	12.1978	33.7087	1.78494	1.17375	108.167
50	1.98311	49.4333	0.257333	2.78186	3.039	0.294217	0.0593807	44.92	4.51333	0.708509	12.2341	33.7405	2.30702	1.117	114.458
51	1.91982	52.4467	0.267228	2.97301	3.24	0.293666	0.0612692	44.36	8.08667	0.568453	12.3467	33.7227	2.15878	0.97	107.333
52	1.51898	49.04	0.275967	3.12573	3.402	0.162137	0.0375851	42.6467	6.39333	0.575808	12.2908	33.7212	2.28198	0.899	104.75
53	2.22924	50.6867	0.2465	2.62809	2.874	1.60372	0.100836	43.5933	7.09333	0.615527	11.2709	34.4837	0.705763	0.487	92.0833
54	1.97608	51.2067	0.177923	1.86469	2.043	1.12531	0.100124	43.9467	7.26	1.72708	11.2059	34.441	0.449927	0.552222	86.9611
55	0.929671	48.818	0.159362	1.59406	1.753	1.1697	0.161083	41.358	7.46	0.699599	11.2909	34.6889	0.510067	1.079	81.6694
56	1.37904	50.8333	0.260114	2.27927	2.539	1.64536	0.129133	42.9533	7.88	0.543942	11.3766	34.5754	0.669518	0.963	85.9667
57	2.03234	51.1133	0.227288	2.039	2.266	0.426298	0.0730649	46.2533	4.86	0.758048	11.8106	34.1113	1.62981	0.729	81.9167

## Sheet: Summer Environ
Station	Chl-a (µg/L)	Phaeopigment (µg/L)	Temp (°C)	Salinity (psu)	SPM (mg/L)	NH4 (µmol/L)	POC (µg/L)	DOC (µmol/L)	Turbidity	NO2 + NO3 (µmol/L)	Si (µmol/L)	PO4 (µmol/L)	POM (mg/L)
AVG	1.56785	0.440404	18.4261	34.3787	1.89637	0.490798	305.825	92.3575	0.932127	0.803385	1.67935	0.0247308	1.00955
Ecart-type	1.15312	0.297211	1.24137	0.813693	1.1145	0.391413	177.277	12.1034	0.710772	1.04464	1.61578	0.0338452	0.383771
MIN	0.251	0.088	14.456	30.507	0.644444	0.0150633	128.489	74.0722	0.258462	0.146	0.246	0	0.16
MAX	6.513	1.838	21.18	35.196	5.54167	2.14633	1372.53	130.833	3.955	7.087	9.344	0.189	2.36
58	0.852	0.542	17.307	34.833	2.22667	0.637714	249.996	82.3792	1.126	0.73	1.377	0.085	1.06
59	1.941	0.523	18.288	34.2	1.72667	0.450046	273.669	90.7778	0.494444	0.295	0.388	0.006	1.04
60	3.734	0.642	19.243	34.096	4.08	0.444093	335.049	107.542	2.24667	0.591	1.599	0.052	1.66
61	2.301	0.568	19.206	34.175	2.19	2.14633	305.643	111.5	1.731	0.645	2.165	0.122	1.32
62	2.013	0.751	18.908	34.478	2.77	0.725023	302.584	97	1.892	0.41	1.309	0.056	0.5
63	1.592	0.494	18.977	34.462	2.96	0.696163	246.339	96.5556	0.937778	0.527	0.862	0.023	1.28
64	1.048	0.56	17.229	34.975	3.75333	0.0500001	237.361	84.8111	0.975	0.639	0.447	0	1.2
65	1.818	0.532	19.159	34.487	1.88667	0.8275	249.159	96.9583	0.952727	0.443	1.178	0.036	0.16
66	2.938	0.659	19.393	34.41	3.44667	0.0687456	392.521	108.333	1.43818	0.283	1.118	0.042	1.58
67	1.338	0.481	18.421	34.692	4.17333	0.133831	255.218	94.4167	1.07182	0.146	1.017	0.031	1.52
68	6.513	0.905	19.606	34.287	4.14667	0.0407637	491.849	99	2.44462	0.24	0.311	0.054	1.1
69	3.63	0.542	19.286	34.468	2.76667	0.0354194	452.969	104.75	1.42727	0.178	0.291	0.037	1.32
70	2.064	0.382	19.07	34.605	1.78	0.520311	404.146	108.778	1.081	0.367	0.32	0.03	0.98
71	0.892	0.289	17.606	34.987	2.21333	0.682985	255.171	92.5556	0.633636	0.299	0.509	0.007	1.08
72	0.388	0.414	17.365	35.057	2.08667	0.298445	243.45	85.9722	0.456	0.209	0.439	0.017	1.06
73	1.488	0.88	18.974	34.591	2.08667	0.872899	317.832	110.958	0.7475	0.211	0.246	0.015	0.76
74	1.021	0.372	18.168	34.862	1.35333	0.103549	229.478	91.1944	0.565	0.288	1.075	0.012	0.5
75	0.752	0.452	17.791	34.944	1.92	0.0442797	224.436	88.1667	0.620909	0.149	0.886	0.003	0.98
76	0.608	0.43	17.004	35.095	1.48	0.0150633	271.476	84.2333	0.38	0.216	0.336	0.006	1.34
77	1.046	0.484	17.243	35.074	1.46	0.447602	214.214	84.9528	0.501	0.303	1.299	0.008	0.74
78	2.103	1.002	20.096	34.162	2.66	1.25221	224.995	109.333	2.388	0.481	4.315	0.017	1.28
79	1.644	0.437	19.446	34.288	1.71333	0.437965	213.079	90.0278	1.38545	0.312	3.675	0.031	1.18
80	1.404	0.7	19.45	34.141	2.36667	0.943995	181.781	87.1361	1.98846	0.617	2.661	0.025	0.96
81	1.566	0.724	17.734	34.867	0.853333	0.401853	230.576	83.0583	0.54	0.344	2.169	0.035	0.8
82	2.466	0.358	16.22	34.625	1.56667	0.0957016	272.695	87.4861	0.657143	0.179	0.521	0	1.04
83	1.738	0.196	16.84	34.693	1.17333	0.133832	237.197	78.6417	0.639091	0.222	0.522	0	0.48
84	1.941	0.169	18.72	34.166	1.37333	1.28385	282.287	90.3889	0.927273	0.696	3.069	0.018	0.5
85	2.601	0.558	19.736	33.753	2.22667	0.777942	532.99	93.8611	1.58417	1.966	5.151	0.052	1.34
86	4.601	1.838	21.18	30.507	4.54667	0.344413	1372.53	130.833	3.955	7.087	9.344	0.189	2.36
87	1.747	0.447	20.559	32.018	1.59333	1.04702	542.249	119.292	0.895455	3.056	2.781	0.028	1.42
88	0.793	0.344	19.701	33.118	0.986667	0.385575	335.581	116.278	0.436154	2.178	4.495	0.009	1.12
89	0.914	0.514	19.445	33.559	1.16	0.537663	311.787	93.9333	0.409	1.194	3.092	0.009	0.38
90	1.137	0.157	19.358	33.749	0.966667	0.955071	292.342	96.7222	0.493077	1.387	3.965	0	0.82
91	3.155	0.37	17.848	34.176	1.3	0.366712	496.229	89.0111	0.685	0.725	0.329	0.012	1.16
92	1.254	0.201	19.778	33.409	1.54	0.719718	242.301	100	0.426667	1.196	2.907	0	1.26
93	1.109	0.502	18.283	33.799	1	0.614559	284.249	94.0833	0.75	0.989	1.765	0.011	1.32
94	1.342	0.417	17.896	33.946	1.18667	0.36678	307.101	90.1944	0.860833	1.139	2.158	0.005	0.38
95	1.194	0.494	17.645	33.922	1.42	0.415537	261.725	90.0278	0.691667	1.152	1.871	0.006	1.08
96	1.083	0.203	18.311	33.999	1.12	0.405929	332.672	90	0.517143	0.866	1.442	0.005	1.36
97	1.21	0.528	17.248	34.36	1.00667	0.634969	256.359	77.825	0.824667	1.16	1.542	0.002	0.72
98	0.79	0.1	16.188	34.845	0.65	0.492101	240.998	76.1972	0.475556	0.903	0.849	0.008	0.716667
99	1.022	0.184	16.111	34.86	1.23333	0.607612	263.251	80.9889	0.443	0.975	1	0.027	0.783333
100	0.689	0.126	18.015	34.922	1.08333	0.225487	433.946	83.7778	0.456667	0.628	0.315	0.008	1.21667
101	0.416	0.183	18.795	34.91	0.75	0.563818	128.489	81.4861	0.412308	0.511	1.497	0.012	0.683333
102	0.406	0.178	18.579	34.899	1.16667	0.226916	176.99	81.2694	0.406923	0.599	1.307	0.002	0.55
103	0.469	0.196	18.163	34.911	0.644444	0.29299	142.537	78.1194	0.279333	0.654	1.257	0.008	1.05
104	0.48	0.174	18.47	34.905	0.808333	0.0886119	240.523	81.8556	0.303333	0.728	1.272	0.021	0.966667
105	1.108	0.144	18.777	34.915	5.54167	0.126459	178.185	74.0722	0.258462	0.282	1.36	0.001	1.06667
106	0.42	0.174	19.425	34.933	1.21667	0.106324	171.957	82.5722	0.490909	0.533	0.839	0.008	0.733333
107	0.251	0.088	19.604	35.196	1.3	0.419282	217.977	84.6833	0.330667	0.546	0.4	0.007	0.766667
108	1.019	0.096	17.837	35.166	0.95	0.495098	297.387	88.7778	0.343	0.322	0.889	0.005	0.983333
109	1.479	0.197	14.456	35.195	1	0.514743	247.393	79.8222	1.49364	0.98	1.395	0.083	0.84

## Sheet: Spring taxa
Taxon	Station 1	Station 2	Station 3	Station 4	Station 5	Station 6	Station 7	Station 8	Station 9	Station 10	Station 11	Station 12	Station 13	Station 15	Station 16	Station 17	Station 18	Station 19	Station 20	Station 21	Station 22	Station 23	Station 24	Station 25	Station 26	Station 27	Station 28	Station 29	Station 30	Station 31	Station 32	Station 33	Station 34	Station 35	Station 36	Station 37	Station 38	Station 39	Station 40	Station 41	Station 42	Station 43	Station 44	Station 45	Station 46	Station 47	Station 48	Station 49	Station 50
Acidobacteria	3	2	2	0	0	0	0	0	0	0	0	0	0	0	0	0	0	0	0	0	0	0	0	0	0	0	0	0	0	2	0	0	0	0	0	0	0	0	0	0	0	0	0	1	0	2	0	0	0
Acidobacteriia	0	0	0	0	0	0	0	0	0	0	0	0	0	0	0	0	0	0	0	0	0	0	0	0	0	0	0	0	0	2	0	0	0	0	0	0	0	0	0	0	0	0	0	0	0	0	0	0	0
Solibacterales	0	0	0	0	0	0	0	0	0	0	0	0	0	0	0	0	0	0	0	0	0	0	0	0	0	0	0	0	0	2	0	0	0	0	0	0	0	0	0	0	0	0	0	0	0	0	0	0	0
Blastocatellia_(Subgroup_4)	0	0	0	0	0	0	0	0	0	0	0	0	0	0	0	0	0	0	0	0	0	0	0	0	0	0	0	0	0	0	0	0	0	0	0	0	0	0	0	0	0	0	0	0	0	0	0	0	0
Blastocatellales	0	0	0	0	0	0	0	0	0	0	0	0	0	0	0	0	0	0	0	0	0	0	0	0	0	0	0	0	0	0	0	0	0	0	0	0	0	0	0	0	0	0	0	0	0	0	0	0	0
Subgroup_17	0	0	2	0	0	0	0	0	0	0	0	0	0	0	0	0	0	0	0	0	0	0	0	0	0	0	0	0	0	0	0	0	0	0	0	0	0	0	0	0	0	0	0	0	0	0	0	0	0
uncultured_bacterium	0	0	2	0	0	0	0	0	0	0	0	0	0	0	0	0	0	0	0	0	0	0	0	0	0	0	0	0	0	0	0	0	0	0	0	0	0	0	0	0	0	0	0	0	0	0	0	0	0
Subgroup_18	0	0	0	0	0	0	0	0	0	0	0	0	0	0	0	0	0	0	0	0	0	0	0	0	0	0	0	0	0	0	0	0	0	0	0	0	0	0	0	0	0	0	0	0	0	0	0	0	0
uncultured_Acidobacteria_bacterium	0	0	0	0	0	0	0	0	0	0	0	0	0	0	0	0	0	0	0	0	0	0	0	0	0	0	0	0	0	0	0	0	0	0	0	0	0	0	0	0	0	0	0	0	0	0	0	0	0
Subgroup_22	0	0	0	0	0	0	0	0	0	0	0	0	0	0	0	0	0	0	0	0	0	0	0	0	0	0	0	0	0	0	0	0	0	0	0	0	0	0	0	0	0	0	0	0	0	0	0	0	0
uncultured_bacterium	0	0	0	0	0	0	0	0	0	0	0	0	0	0	0	0	0	0	0	0	0	0	0	0	0	0	0	0	0	0	0	0	0	0	0	0	0	0	0	0	0	0	0	0	0	0	0	0	0
Thermoanaerobaculia	3	2	0	0	0	0	0	0	0	0	0	0	0	0	0	0	0	0	0	0	0	0	0	0	0	0	0	0	0	0	0	0	0	0	0	0	0	0	0	0	0	0	0	1	0	2	0	0	0
Thermoanaerobaculales	3	2	0	0	0	0	0	0	0	0	0	0	0	0	0	0	0	0	0	0	0	0	0	0	0	0	0	0	0	0	0	0	0	0	0	0	0	0	0	0	0	0	0	1	0	2	0	0	0
Actinobacteria	197	71	12	16	15	35	10	71	85	13	14	21	7	13	9	22	32	49	179	21	34	728	576	393	442	328	1062	605	103	104	328	172	271	393	575	296	111	725	928	1398	1438	1661	1829	1206	771	1139	2026	205	230
Acidimicrobiia	26	25	5	5	6	18	3	61	82	12	13	7	2	13	7	17	24	48	177	19	34	728	575	391	441	328	1059	601	103	96	136	157	250	391	565	294	107	723	927	1397	1438	1657	1821	1203	762	1135	2023	202	220
Actinomarinales	1	3	2	0	3	11	1	52	74	10	7	0	0	13	7	11	14	39	163	16	21	710	545	371	417	297	975	555	90	81	109	142	217	371	446	244	76	655	894	1307	1388	1634	1816	1185	722	1083	1963	115	61
Microtrichales	25	22	3	5	3	7	2	9	8	2	6	7	2	0	0	6	10	9	14	3	13	18	30	20	24	31	84	46	13	15	27	15	33	20	119	50	31	68	33	90	50	23	5	18	40	52	60	87	159
uncultured	0	0	0	0	0	0	0	0	0	0	0	0	0	0	0	0	0	0	0	0	0	0	0	0	0	0	0	0	0	0	0	0	0	0	0	0	0	0	0	0	0	0	0	0	0	0	0	0	0
Actinomycetes	166	42	7	11	9	17	7	9	3	1	1	14	4	0	2	5	8	1	1	2	0	0	1	2	1	0	3	4	0	8	192	15	16	2	6	2	4	2	1	1	0	4	8	3	9	4	3	3	10
Bifidobacteriales	0	0	0	0	0	0	0	0	0	0	0	0	0	0	0	0	0	0	0	0	0	0	0	0	0	0	0	0	0	0	0	0	5	0	0	0	0	0	0	0	0	0	0	0	0	0	0	0	0
Corynebacteriales	27	6	2	3	2	1	3	6	0	1	0	1	2	0	0	2	1	1	1	0	0	0	1	0	0	0	0	0	0	0	0	0	0	0	2	0	3	0	0	1	0	2	0	0	0	0	0	0	1
Frankiales	45	20	5	2	3	12	3	1	2	0	0	2	1	0	1	0	4	0	0	0	0	0	0	0	0	0	2	2	0	2	167	10	1	1	2	1	1	2	0	0	0	0	7	3	1	0	2	0	1
Micrococcales	25	7	0	2	2	1	1	0	1	0	0	7	0	0	1	3	3	0	0	2	0	0	0	2	1	0	0	0	0	6	25	4	8	1	0	1	0	0	0	0	0	2	0	0	6	2	1	3	8
PeM15	0	0	0	4	1	0	0	0	0	0	0	0	0	0	0	0	0	0	0	0	0	0	0	0	0	0	0	0	0	0	0	0	0	0	0	0	0	0	1	0	0	0	0	0	2	2	0	0	0
Propionibacteriales	60	7	0	0	1	3	0	2	0	0	1	4	1	0	0	0	0	0	0	0	0	0	0	0	0	0	1	2	0	0	0	1	2	0	2	0	0	0	0	0	0	0	1	0	0	0	0	0	0
Pseudonocardiales	9	2	0	0	0	0	0	0	0	0	0	0	0	0	0	0	0	0	0	0	0	0	0	0	0	0	0	0	0	0	0	0	0	0	0	0	0	0	0	0	0	0	0	0	0	0	0	0	0
Streptomycetales	0	0	0	0	0	0	0	0	0	0	0	0	0	0	0	0	0	0	0	0	0	0	0	0	0	0	0	0	0	0	0	0	0	0	0	0	0	0	0	0	0	0	0	0	0	0	0	0	0
Coriobacteriia	0	0	0	0	0	0	0	0	0	0	0	0	0	0	0	0	0	0	0	0	0	0	0	0	0	0	0	0	0	0	0	0	2	0	0	0	0	0	0	0	0	0	0	0	0	0	0	0	0
Coriobacteriales	0	0	0	0	0	0	0	0	0	0	0	0	0	0	0	0	0	0	0	0	0	0	0	0	0	0	0	0	0	0	0	0	2	0	0	0	0	0	0	0	0	0	0	0	0	0	0	0	0
Nitriliruptoria	5	4	0	0	0	0	0	1	0	0	0	0	0	0	0	0	0	0	1	0	0	0	0	0	0	0	0	0	0	0	0	0	3	0	3	0	0	0	0	0	0	0	0	0	0	0	0	0	0
Euzebyales	2	3	0	0	0	0	0	0	0	0	0	0	0	0	0	0	0	0	0	0	0	0	0	0	0	0	0	0	0	0	0	0	0	0	0	0	0	0	0	0	0	0	0	0	0	0	0	0	0
Nitriliruptorales	3	1	0	0	0	0	0	1	0	0	0	0	0	0	0	0	0	0	1	0	0	0	0	0	0	0	0	0	0	0	0	0	3	0	3	0	0	0	0	0	0	0	0	0	0	0	0	0	0
Thermoleophilia	0	0	0	0	0	0	0	0	0	0	0	0	1	0	0	0	0	0	0	0	0	0	0	0	0	0	0	0	0	0	0	0	0	0	1	0	0	0	0	0	0	0	0	0	0	0	0	0	0
Gaiellales	0	0	0	0	0	0	0	0	0	0	0	0	1	0	0	0	0	0	0	0	0	0	0	0	0	0	0	0	0	0	0	0	0	0	1	0	0	0	0	0	0	0	0	0	0	0	0	0	0
Armatimonadetes	0	0	0	0	0	0	0	0	0	0	0	0	0	0	0	0	0	0	0	0	0	0	0	0	0	0	0	0	0	0	7	0	0	0	0	0	0	0	0	0	0	0	0	0	0	0	0	0	0
Armatimonadia	0	0	0	0	0	0	0	0	0	0	0	0	0	0	0	0	0	0	0	0	0	0	0	0	0	0	0	0	0	0	7	0	0	0	0	0	0	0	0	0	0	0	0	0	0	0	0	0	0
Armatimonadales	0	0	0	0	0	0	0	0	0	0	0	0	0	0	0	0	0	0	0	0	0	0	0	0	0	0	0	0	0	0	7	0	0	0	0	0	0	0	0	0	0	0	0	0	0	0	0	0	0
Bacteroidetes	1268	1321	1561	1234	1725	2468	2700	3030	3066	3335	3854	3869	4287	3901	2407	5346	3874	6119	3236	5555	2942	3389	5544	5290	3491	3408	5703	5195	6079	5373	2695	4058	3536	2484	3679	6756	3185	3177	3387	3202	2970	1525	719	3110	2623	2931	3632	5896	5134
Bacteroidia	1267	1319	1561	1234	1725	2468	2700	3029	3066	3335	3854	3868	4287	3901	2407	5346	3874	6119	3236	5555	2942	3389	5544	5289	3491	3408	5702	5194	6079	5371	2695	4058	3536	2484	3679	6756	3184	3177	3387	3202	2970	1525	719	3110	2623	2931	3632	5895	5132
Bacteroidales	13	12	5	1	8	0	3	1	0	1	3	4	1	0	0	0	1	0	1	1	0	0	4	1	0	2	0	2	4	0	0	0	173	1	2	1	0	2	0	0	0	0	1	0	0	0	0	5	1
Bacteroidetes_VC2.1_Bac22	0	0	0	0	0	0	0	0	0	0	0	0	0	0	0	0	0	0	0	0	0	0	0	0	0	0	0	0	0	0	0	0	0	0	0	0	0	0	0	0	0	0	0	0	0	0	0	0	0
Chitinophagales	81	44	18	7	10	4	20	15	8	3	5	55	13	12	1	6	44	26	37	19	8	53	32	65	19	9	7	36	5	3	50	11	260	11	16	3	6	11	12	10	9	9	5	3	52	17	25	28	41
Cytophagales	61	34	25	21	15	18	20	22	14	51	47	48	44	29	23	59	49	75	46	73	26	43	128	98	54	45	29	48	36	26	49	31	51	33	91	127	19	45	62	55	42	84	111	49	92	45	44	58	43
Flavobacteriales	1102	1229	1513	1205	1692	2446	2657	2991	3044	3278	3799	3756	4229	3860	2383	5281	3776	6018	3152	5462	2905	3283	5378	5122	3410	3352	5663	5103	6031	5339	2578	4012	3003	2430	3561	6617	3155	3113	3312	3133	2919	1432	602	3058	2479	2858	3551	5718	4997
Sphingobacteriales	10	0	0	0	0	0	0	0	0	2	0	5	0	0	0	0	4	0	0	0	3	10	2	3	8	0	3	5	3	3	18	4	49	9	9	8	4	6	1	4	0	0	0	0	0	11	12	86	50
Ignavibacteria	0	0	0	0	0	0	0	0	0	0	0	0	0	0	0	0	0	0	0	0	0	0	0	1	0	0	0	0	0	0	0	0	0	0	0	0	0	0	0	0	0	0	0	0	0	0	0	0	1
OPB56	0	0	0	0	0	0	0	0	0	0	0	0	0	0	0	0	0	0	0	0	0	0	0	1	0	0	0	0	0	0	0	0	0	0	0	0	0	0	0	0	0	0	0	0	0	0	0	0	1
Rhodothermia	1	2	0	0	0	0	0	1	0	0	0	1	0	0	0	0	0	0	0	0	0	0	0	0	0	0	1	1	0	2	0	0	0	0	0	0	1	0	0	0	0	0	0	0	0	0	0	1	1
Balneolales	1	0	0	0	0	0	0	1	0	0	0	0	0	0	0	0	0	0	0	0	0	0	0	0	0	0	0	0	0	0	0	0	0	0	0	0	0	0	0	0	0	0	0	0	0	0	0	0	0
Rhodothermales	0	2	0	0	0	0	0	0	0	0	0	1	0	0	0	0	0	0	0	0	0	0	0	0	0	0	1	1	0	2	0	0	0	0	0	0	1	0	0	0	0	0	0	0	0	0	0	1	1
Chlamydiae	6	2	0	0	0	0	0	0	0	1	0	0	3	0	0	0	0	0	0	0	0	0	0	0	2	0	2	0	0	0	5	0	2	0	0	0	0	0	0	0	2	2	0	0	0	6	1	5	10
Chlamydiae	6	2	0	0	0	0	0	0	0	1	0	0	3	0	0	0	0	0	0	0	0	0	0	0	2	0	2	0	0	0	5	0	2	0	0	0	0	0	0	0	2	2	0	0	0	6	1	5	10
Chlamydiales	6	2	0	0	0	0	0	0	0	1	0	0	3	0	0	0	0	0	0	0	0	0	0	0	2	0	2	0	0	0	5	0	2	0	0	0	0	0	0	0	2	2	0	0	0	6	1	5	10
Chloroflexi	2	0	0	0	0	0	0	0	0	0	0	0	0	0	0	0	2	0	0	0	0	0	0	0	0	0	0	0	0	0	0	4	0	0	0	0	0	1	0	0	0	0	0	0	0	4	0	0	0
Anaerolineae	2	0	0	0	0	0	0	0	0	0	0	0	0	0	0	0	0	0	0	0	0	0	0	0	0	0	0	0	0	0	0	0	0	0	0	0	0	0	0	0	0	0	0	0	0	0	0	0	0
Anaerolineales	2	0	0	0	0	0	0	0	0	0	0	0	0	0	0	0	0	0	0	0	0	0	0	0	0	0	0	0	0	0	0	0	0	0	0	0	0	0	0	0	0	0	0	0	0	0	0	0	0
SBR1031	0	0	0	0	0	0	0	0	0	0	0	0	0	0	0	0	0	0	0	0	0	0	0	0	0	0	0	0	0	0	0	0	0	0	0	0	0	0	0	0	0	0	0	0	0	0	0	0	0
Dehalococcoidia	0	0	0	0	0	0	0	0	0	0	0	0	0	0	0	0	0	0	0	0	0	0	0	0	0	0	0	0	0	0	0	0	0	0	0	0	0	1	0	0	0	0	0	0	0	1	0	0	0
SAR202_clade	0	0	0	0	0	0	0	0	0	0	0	0	0	0	0	0	0	0	0	0	0	0	0	0	0	0	0	0	0	0	0	0	0	0	0	0	0	1	0	0	0	0	0	0	0	1	0	0	0
Gitt-GS-136	0	0	0	0	0	0	0	0	0	0	0	0	0	0	0	0	2	0	0	0	0	0	0	0	0	0	0	0	0	0	0	0	0	0	0	0	0	0	0	0	0	0	0	0	0	0	0	0	0
uncultured_bacterium	0	0	0	0	0	0	0	0	0	0	0	0	0	0	0	0	2	0	0	0	0	0	0	0	0	0	0	0	0	0	0	0	0	0	0	0	0	0	0	0	0	0	0	0	0	0	0	0	0
JG30-KF-CM66	0	0	0	0	0	0	0	0	0	0	0	0	0	0	0	0	0	0	0	0	0	0	0	0	0	0	0	0	0	0	0	0	0	0	0	0	0	0	0	0	0	0	0	0	0	3	0	0	0
uncultured_Chloroflexi_bacterium	0	0	0	0	0	0	0	0	0	0	0	0	0	0	0	0	0	0	0	0	0	0	0	0	0	0	0	0	0	0	0	0	0	0	0	0	0	0	0	0	0	0	0	0	0	3	0	0	0
KD4-96	0	0	0	0	0	0	0	0	0	0	0	0	0	0	0	0	0	0	0	0	0	0	0	0	0	0	0	0	0	0	0	4	0	0	0	0	0	0	0	0	0	0	0	0	0	0	0	0	0
uncultured_bacterium	0	0	0	0	0	0	0	0	0	0	0	0	0	0	0	0	0	0	0	0	0	0	0	0	0	0	0	0	0	0	0	4	0	0	0	0	0	0	0	0	0	0	0	0	0	0	0	0	0
Cyanobacteria	4014	3506	3441	3900	3482	2601	2470	636	1566	943	1279	713	1258	946	657	740	1111	179	2307	484	1493	561	205	502	883	394	165	203	129	215	952	1166	591	785	538	28	213	566	564	345	563	1047	2126	558	1865	1042	963	46	68
Oxyphotobacteria	4014	3506	3441	3900	3482	2601	2470	636	1566	943	1279	713	1258	946	657	740	1109	179	2307	482	1493	561	205	501	883	394	165	203	129	215	952	1166	589	785	538	28	213	566	564	345	563	1047	2126	558	1861	1042	963	45	68
Chloroplast	4012	3505	3441	3899	3480	2601	2470	632	1566	943	1277	713	1258	946	657	740	1109	179	2306	482	1486	560	195	492	880	385	155	197	128	215	951	1166	589	785	530	20	213	561	560	340	544	1039	2121	549	1855	1030	949	43	55
Phormidesmiales	0	0	0	0	0	0	0	0	0	0	0	0	0	0	0	0	0	0	0	0	0	0	0	0	0	0	0	0	0	0	0	0	0	0	0	0	0	0	0	0	0	0	0	0	0	0	0	0	0
Synechococcales	2	1	0	1	2	0	0	4	0	0	2	0	0	0	0	0	0	0	1	0	7	1	10	9	3	9	10	6	1	0	1	0	0	0	8	8	0	5	4	5	19	8	5	9	6	12	14	2	13
Sericytochromatia	0	0	0	0	0	0	0	0	0	0	0	0	0	0	0	0	2	0	0	2	0	0	0	1	0	0	0	0	0	0	0	0	2	0	0	0	0	0	0	0	0	0	0	0	4	0	0	1	0
metagenome	0	0	0	0	0	0	0	0	0	0	0	0	0	0	0	0	2	0	0	0	0	0	0	0	0	0	0	0	0	0	0	0	0	0	0	0	0	0	0	0	0	0	0	0	0	0	0	1	0
uncultured_bacterium	0	0	0	0	0	0	0	0	0	0	0	0	0	0	0	0	0	0	0	2	0	0	0	1	0	0	0	0	0	0	0	0	2	0	0	0	0	0	0	0	0	0	0	0	4	0	0	0	0
Dependentiae	4	0	0	0	0	0	0	0	0	0	0	0	0	0	0	0	0	0	0	0	0	0	0	0	0	0	0	0	0	0	0	0	0	0	0	0	0	0	1	0	0	0	0	0	0	0	0	0	0
Babeliae	4	0	0	0	0	0	0	0	0	0	0	0	0	0	0	0	0	0	0	0	0	0	0	0	0	0	0	0	0	0	0	0	0	0	0	0	0	0	1	0	0	0	0	0	0	0	0	0	0
Babeliales	4	0	0	0	0	0	0	0	0	0	0	0	0	0	0	0	0	0	0	0	0	0	0	0	0	0	0	0	0	0	0	0	0	0	0	0	0	0	1	0	0	0	0	0	0	0	0	0	0
Elusimicrobia	0	0	0	0	0	0	0	0	0	0	0	0	0	2	0	0	0	0	0	0	0	0	0	0	0	0	0	0	0	0	0	0	0	0	0	0	0	0	0	0	0	0	0	0	0	0	0	0	0
Lineage_IIb	0	0	0	0	0	0	0	0	0	0	0	0	0	2	0	0	0	0	0	0	0	0	0	0	0	0	0	0	0	0	0	0	0	0	0	0	0	0	0	0	0	0	0	0	0	0	0	0	0
uncultured_archaeon	0	0	0	0	0	0	0	0	0	0	0	0	0	2	0	0	0	0	0	0	0	0	0	0	0	0	0	0	0	0	0	0	0	0	0	0	0	0	0	0	0	0	0	0	0	0	0	0	0
Epsilonbacteraeota	5	7	4	6	42	0	25	6	3	27	4	161	5	0	1	0	3	0	1	2	0	1	1	1	1	0	0	0	0	0	2	2	13	3	3	4	3	5	0	0	2	2	1	0	0	5	1	4	8
Campylobacteria	5	7	4	6	42	0	25	6	3	27	4	161	5	0	1	0	3	0	1	2	0	1	1	1	1	0	0	0	0	0	2	2	13	3	3	4	3	5	0	0	2	2	1	0	0	5	1	4	8
Campylobacterales	5	7	4	6	42	0	25	6	3	27	4	161	5	0	1	0	3	0	1	2	0	1	1	1	1	0	0	0	0	0	2	2	13	3	3	4	3	5	0	0	2	2	1	0	0	5	1	4	8
Euryarchaeota	0	0	2	0	0	0	1	3	0	2	1	3	7	3	1	8	9	3	1	4	6	7	1	1	13	3	0	0	0	0	0	2	6	5	5	0	5	6	17	14	11	3	5	2	1	2	5	0	0
Thermoplasmata	0	0	2	0	0	0	1	3	0	2	1	3	7	3	1	8	9	3	1	4	6	7	1	1	13	3	0	0	0	0	0	2	6	5	5	0	5	6	17	14	11	3	5	2	1	2	5	0	0
Marine_Group_II	0	0	2	0	0	0	1	3	0	2	1	3	7	3	1	8	9	3	1	4	6	7	1	1	13	3	0	0	0	0	0	2	6	5	5	0	5	6	17	14	11	3	5	2	1	2	5	0	0
Fibrobacteres	0	11	2	1	0	1	5	2	0	3	3	11	4	1	1	11	2	1	5	0	2	5	0	0	2	4	5	6	0	0	0	0	99	1	3	1	1	1	4	0	0	0	0	7	15	3	5	0	2
Chitinivibrionia	0	7	1	1	0	0	1	0	0	1	2	0	1	1	0	0	0	0	2	0	0	0	0	0	0	0	0	0	0	0	0	0	0	0	0	0	0	1	0	0	0	0	0	0	0	0	0	0	0
Chitinivibrionales	0	7	1	1	0	0	1	0	0	1	2	0	1	1	0	0	0	0	2	0	0	0	0	0	0	0	0	0	0	0	0	0	0	0	0	0	0	1	0	0	0	0	0	0	0	0	0	0	0
Fibrobacteria	0	4	1	0	0	1	4	2	0	2	1	11	3	0	1	11	2	1	3	0	2	5	0	0	2	4	5	6	0	0	0	0	99	1	3	1	1	0	4	0	0	0	0	7	15	3	5	0	2
Fibrobacterales	0	4	1	0	0	1	4	2	0	2	1	11	3	0	1	11	2	1	3	0	2	5	0	0	2	4	5	6	0	0	0	0	99	1	3	1	1	0	4	0	0	0	0	7	15	3	5	0	2
Firmicutes	16	22	9	4	4	2	6	3	1	0	6	14	2	0	0	1	8	1	0	0	0	5	2	3	0	3	2	3	4	0	2	3	324	0	3	4	0	1	0	0	2	1	0	0	0	3	2	3	7
Bacilli	13	10	7	4	1	1	1	3	0	0	2	1	2	0	0	1	0	1	0	0	0	5	2	3	0	3	2	0	4	0	0	3	8	0	3	2	0	1	0	0	2	1	0	0	0	3	2	2	7
Bacillales	12	10	7	4	1	1	1	2	0	0	2	1	2	0	0	1	0	1	0	0	0	5	2	3	0	3	2	0	4	0	0	0	5	0	3	2	0	1	0	0	0	1	0	0	0	3	2	2	7
Lactobacillales	1	0	0	0	0	0	0	1	0	0	0	0	0	0	0	0	0	0	0	0	0	0	0	0	0	0	0	0	0	0	0	3	3	0	0	0	0	0	0	0	2	0	0	0	0	0	0	0	0
Clostridia	3	11	2	0	1	1	5	0	1	0	4	12	0	0	0	0	8	0	0	0	0	0	0	0	0	0	0	3	0	0	2	0	289	0	0	2	0	0	0	0	0	0	0	0	0	0	0	1	0
Clostridiales	3	11	2	0	1	1	5	0	1	0	4	12	0	0	0	0	8	0	0	0	0	0	0	0	0	0	0	3	0	0	2	0	289	0	0	2	0	0	0	0	0	0	0	0	0	0	0	1	0
Erysipelotrichia	0	0	0	0	0	0	0	0	0	0	0	0	0	0	0	0	0	0	0	0	0	0	0	0	0	0	0	0	0	0	0	0	25	0	0	0	0	0	0	0	0	0	0	0	0	0	0	0	0
Erysipelotrichales	0	0	0	0	0	0	0	0	0	0	0	0	0	0	0	0	0	0	0	0	0	0	0	0	0	0	0	0	0	0	0	0	25	0	0	0	0	0	0	0	0	0	0	0	0	0	0	0	0
Negativicutes	0	1	0	0	2	0	0	0	0	0	0	1	0	0	0	0	0	0	0	0	0	0	0	0	0	0	0	0	0	0	0	0	2	0	0	0	0	0	0	0	0	0	0	0	0	0	0	0	0
Selenomonadales	0	1	0	0	2	0	0	0	0	0	0	1	0	0	0	0	0	0	0	0	0	0	0	0	0	0	0	0	0	0	0	0	2	0	0	0	0	0	0	0	0	0	0	0	0	0	0	0	0
Fusobacteria	10	24	7	2	7	0	1	4	0	2	3	5	2	1	1	0	1	0	0	2	2	1	1	2	0	1	1	1	0	0	0	1	0	0	0	0	3	0	1	0	0	0	0	0	0	0	0	0	0
Fusobacteriia	10	24	7	2	7	0	1	4	0	2	3	5	2	1	1	0	1	0	0	2	2	1	1	2	0	1	1	1	0	0	0	1	0	0	0	0	3	0	1	0	0	0	0	0	0	0	0	0	0
Fusobacteriales	10	24	7	2	7	0	1	4	0	2	3	5	2	1	1	0	1	0	0	2	2	1	1	2	0	1	1	1	0	0	0	1	0	0	0	0	3	0	1	0	0	0	0	0	0	0	0	0	0
Gemmatimonadetes	0	0	0	0	0	0	0	0	0	0	0	0	0	0	0	0	0	0	0	0	0	0	0	0	0	0	0	0	0	0	0	0	0	0	0	0	0	0	0	0	0	0	0	0	0	0	0	0	0
BD2-11_terrestrial_group	0	0	0	0	0	0	0	0	0	0	0	0	0	0	0	0	0	0	0	0	0	0	0	0	0	0	0	0	0	0	0	0	0	0	0	0	0	0	0	0	0	0	0	0	0	0	0	0	0
uncultured_bacterium	0	0	0	0	0	0	0	0	0	0	0	0	0	0	0	0	0	0	0	0	0	0	0	0	0	0	0	0	0	0	0	0	0	0	0	0	0	0	0	0	0	0	0	0	0	0	0	0	0
Hydrogenedentes	0	0	0	0	0	0	0	0	0	0	0	0	0	0	0	0	0	0	0	0	0	0	0	0	0	0	0	0	0	0	0	0	0	0	0	0	0	0	0	0	0	0	0	0	0	1	0	0	0
Hydrogenedentia	0	0	0	0	0	0	0	0	0	0	0	0	0	0	0	0	0	0	0	0	0	0	0	0	0	0	0	0	0	0	0	0	0	0	0	0	0	0	0	0	0	0	0	0	0	1	0	0	0
Hydrogenedentiales	0	0	0	0	0	0	0	0	0	0	0	0	0	0	0	0	0	0	0	0	0	0	0	0	0	0	0	0	0	0	0	0	0	0	0	0	0	0	0	0	0	0	0	0	0	1	0	0	0
Kiritimatiellaeota	0	0	0	0	0	0	0	0	0	0	0	0	0	0	0	0	0	0	0	0	0	0	0	0	0	0	0	0	0	0	0	0	0	0	0	0	0	0	0	0	0	0	0	0	0	0	0	0	0
Kiritimatiellae	0	0	0	0	0	0	0	0	0	0	0	0	0	0	0	0	0	0	0	0	0	0	0	0	0	0	0	0	0	0	0	0	0	0	0	0	0	0	0	0	0	0	0	0	0	0	0	0	0
WCHB1-41	0	0	0	0	0	0	0	0	0	0	0	0	0	0	0	0	0	0	0	0	0	0	0	0	0	0	0	0	0	0	0	0	0	0	0	0	0	0	0	0	0	0	0	0	0	0	0	0	0
Latescibacteria	0	0	0	0	0	0	0	0	0	0	0	0	0	0	0	0	0	0	0	0	0	0	0	0	0	0	0	0	0	0	0	0	0	0	0	0	0	0	0	0	0	0	0	0	0	0	0	0	0
uncultured_bacterium	0	0	0	0	0	0	0	0	0	0	0	0	0	0	0	0	0	0	0	0	0	0	0	0	0	0	0	0	0	0	0	0	0	0	0	0	0	0	0	0	0	0	0	0	0	0	0	0	0
Lentisphaerae	6	15	3	6	2	3	2	3	0	1	4	0	1	1	0	0	1	0	0	5	0	5	0	0	0	0	0	0	2	0	0	0	5	0	1	0	0	3	1	3	0	1	0	1	0	0	0	0	0
Lentisphaeria	3	9	2	4	0	3	1	3	0	1	2	0	1	1	0	0	0	0	0	5	0	0	0	0	0	0	0	0	2	0	0	0	5	0	1	0	0	3	1	3	0	1	0	1	0	0	0	0	0
Lentisphaerales	3	9	2	4	0	3	1	3	0	1	2	0	1	1	0	0	0	0	0	5	0	0	0	0	0	0	0	0	2	0	0	0	0	0	1	0	0	3	1	3	0	1	0	1	0	0	0	0	0
Victivallales	0	0	0	0	0	0	0	0	0	0	0	0	0	0	0	0	0	0	0	0	0	0	0	0	0	0	0	0	0	0	0	0	5	0	0	0	0	0	0	0	0	0	0	0	0	0	0	0	0
Oligosphaeria	3	6	1	2	2	0	1	0	0	0	2	0	0	0	0	0	1	0	0	0	0	5	0	0	0	0	0	0	0	0	0	0	0	0	0	0	0	0	0	0	0	0	0	0	0	0	0	0	0
P.palmC41	3	2	0	1	0	0	0	0	0	0	2	0	0	0	0	0	0	0	0	0	0	2	0	0	0	0	0	0	0	0	0	0	0	0	0	0	0	0	0	0	0	0	0	0	0	0	0	0	0
SS1-B-02-17	0	4	1	1	2	0	1	0	0	0	0	0	0	0	0	0	1	0	0	0	0	3	0	0	0	0	0	0	0	0	0	0	0	0	0	0	0	0	0	0	0	0	0	0	0	0	0	0	0
Margulisbacteria	0	0	0	0	0	0	0	2	1	2	0	0	0	0	0	1	0	0	0	0	0	0	0	0	0	0	0	0	0	0	1	0	1	0	1	0	0	0	1	0	0	0	0	0	33	8	1	2	0
metagenome	0	0	0	0	0	0	0	2	0	2	0	0	0	0	0	1	0	0	0	0	0	0	0	0	0	0	0	0	0	0	0	0	1	0	1	0	0	0	1	0	0	0	0	0	0	0	0	2	0
uncultured_bacterium	0	0	0	0	0	0	0	0	1	0	0	0	0	0	0	0	0	0	0	0	0	0	0	0	0	0	0	0	0	0	0	0	0	0	0	0	0	0	0	0	0	0	0	0	0	0	0	0	0
uncultured_marine_cyanobacterium	0	0	0	0	0	0	0	0	0	0	0	0	0	0	0	0	0	0	0	0	0	0	0	0	0	0	0	0	0	0	1	0	0	0	0	0	0	0	0	0	0	0	0	0	33	8	1	0	0
Marinimicrobia_(SAR406_clade)	0	0	0	0	0	0	0	0	0	0	0	0	0	1	0	0	0	1	1	1	0	1	0	3	1	0	0	1	0	0	0	1	1	2	0	0	0	0	1	3	3	4	15	0	2	1	1	0	0
marine_metagenome	0	0	0	0	0	0	0	0	0	0	0	0	0	1	0	0	0	1	0	0	0	1	0	3	1	0	0	1	0	0	0	0	0	2	0	0	0	0	1	2	1	0	13	0	2	0	1	0	0
uncultured_bacterium	0	0	0	0	0	0	0	0	0	0	0	0	0	0	0	0	0	0	0	0	0	0	0	0	0	0	0	0	0	0	0	0	0	0	0	0	0	0	0	0	1	2	0	0	0	0	0	0	0
uncultured_bacterium_MB13C05	0	0	0	0	0	0	0	0	0	0	0	0	0	0	0	0	0	0	1	1	0	0	0	0	0	0	0	0	0	0	0	1	1	0	0	0	0	0	0	1	1	0	2	0	0	1	0	0	0
uncultured_marine_bacterium	0	0	0	0	0	0	0	0	0	0	0	0	0	0	0	0	0	0	0	0	0	0	0	0	0	0	0	0	0	0	0	0	0	0	0	0	0	0	0	0	0	2	0	0	0	0	0	0	0
Nitrospinae	0	0	0	0	0	0	0	0	0	0	0	0	0	0	0	0	0	0	0	0	0	0	0	0	0	0	0	0	0	0	0	0	0	0	0	0	0	0	0	0	0	0	0	0	1	1	0	0	0
Nitrospinia	0	0	0	0	0	0	0	0	0	0	0	0	0	0	0	0	0	0	0	0	0	0	0	0	0	0	0	0	0	0	0	0	0	0	0	0	0	0	0	0	0	0	0	0	1	1	0	0	0
Nitrospinales	0	0	0	0	0	0	0	0	0	0	0	0	0	0	0	0	0	0	0	0	0	0	0	0	0	0	0	0	0	0	0	0	0	0	0	0	0	0	0	0	0	0	0	0	1	1	0	0	0
Nitrospirae	4	0	0	0	0	0	0	0	0	0	0	0	0	0	0	0	0	0	0	0	0	0	0	0	0	0	0	0	0	0	0	0	0	0	0	0	0	1	0	0	0	0	0	0	0	0	0	0	0
Nitrospira	4	0	0	0	0	0	0	0	0	0	0	0	0	0	0	0	0	0	0	0	0	0	0	0	0	0	0	0	0	0	0	0	0	0	0	0	0	1	0	0	0	0	0	0	0	0	0	0	0
Nitrospirales	4	0	0	0	0	0	0	0	0	0	0	0	0	0	0	0	0	0	0	0	0	0	0	0	0	0	0	0	0	0	0	0	0	0	0	0	0	1	0	0	0	0	0	0	0	0	0	0	0
Omnitrophicaeota	0	0	0	0	0	0	0	0	0	0	0	0	0	0	0	0	0	0	0	0	0	0	0	0	0	0	0	0	0	0	0	0	0	0	0	0	0	0	0	0	0	0	0	0	0	0	0	0	0
uncultured_bacterium	0	0	0	0	0	0	0	0	0	0	0	0	0	0	0	0	0	0	0	0	0	0	0	0	0	0	0	0	0	0	0	0	0	0	0	0	0	0	0	0	0	0	0	0	0	0	0	0	0
uncultured_Verrucomicrobia_bacterium	0	0	0	0	0	0	0	0	0	0	0	0	0	0	0	0	0	0	0	0	0	0	0	0	0	0	0	0	0	0	0	0	0	0	0	0	0	0	0	0	0	0	0	0	0	0	0	0	0
Patescibacteria	6	2	3	2	39	2	18	3	6	5	8	205	7	2	0	7	37	6	2	2	5	2	4	1	0	0	0	0	0	0	9	0	0	3	1	0	0	3	1	2	2	3	0	7	11	6	4	13	9
ABY1	0	0	0	0	0	0	0	0	0	0	0	0	0	0	0	0	0	0	0	0	0	0	0	0	0	0	0	0	0	0	0	0	0	0	0	0	0	0	0	0	0	0	0	0	0	0	0	0	0
Candidatus_Falkowbacteria	0	0	0	0	0	0	0	0	0	0	0	0	0	0	0	0	0	0	0	0	0	0	0	0	0	0	0	0	0	0	0	0	0	0	0	0	0	0	0	0	0	0	0	0	0	0	0	0	0
Candidatus_Magasanikbacteria	0	0	0	0	0	0	0	0	0	0	0	0	0	0	0	0	0	0	0	0	0	0	0	0	0	0	0	0	0	0	0	0	0	0	0	0	0	0	0	0	0	0	0	0	0	0	0	0	0
Gracilibacteria	4	2	0	0	1	0	1	1	4	0	4	4	0	2	0	1	8	5	0	0	0	2	0	0	0	0	0	0	0	0	0	0	0	0	0	0	0	2	0	2	0	2	0	4	10	4	0	3	1
Absconditabacteriales_(SR1)	0	0	0	0	0	0	0	0	0	0	0	0	0	0	0	0	0	2	0	0	0	0	0	0	0	0	0	0	0	0	0	0	0	0	0	0	0	0	0	0	0	0	0	0	0	0	0	0	0
Candidatus_Peregrinibacteria	0	0	0	0	0	0	0	0	0	0	0	0	0	0	0	0	0	0	0	0	0	0	0	0	0	0	0	0	0	0	0	0	0	0	0	0	0	0	0	0	0	0	0	0	0	1	0	0	0
JGI_0000069-P22	3	2	0	0	1	0	1	1	4	0	2	4	0	2	0	1	8	3	0	0	0	2	0	0	0	0	0	0	0	0	0	0	0	0	0	0	0	2	0	2	0	2	0	4	10	3	0	2	1
marine_metagenome	0	0	0	0	0	0	0	0	0	0	0	0	0	0	0	0	0	0	0	0	0	0	0	0	0	0	0	0	0	0	0	0	0	0	0	0	0	0	0	0	0	0	0	0	0	0	0	0	0
uncultured_bacterium	1	0	0	0	0	0	0	0	0	0	0	0	0	0	0	0	0	0	0	0	0	0	0	0	0	0	0	0	0	0	0	0	0	0	0	0	0	0	0	0	0	0	0	0	0	0	0	1	0
uncultured_Helicobacter_sp	0	0	0	0	0	0	0	0	0	0	2	0	0	0	0	0	0	0	0	0	0	0	0	0	0	0	0	0	0	0	0	0	0	0	0	0	0	0	0	0	0	0	0	0	0	0	0	0	0
uncultured_organism	0	0	0	0	0	0	0	0	0	0	0	0	0	0	0	0	0	0	0	0	0	0	0	0	0	0	0	0	0	0	0	0	0	0	0	0	0	0	0	0	0	0	0	0	0	0	0	0	0
Parcubacteria	2	0	3	2	38	2	17	2	2	5	4	201	7	0	0	6	28	1	2	2	5	0	2	1	0	0	0	0	0	0	9	0	0	3	1	0	0	1	1	0	0	0	0	3	1	2	4	10	8
Candidatus_Campbellbacteria	2	0	0	0	2	0	1	1	1	0	0	3	0	0	0	2	0	0	0	0	1	0	0	0	0	0	0	0	0	0	2	0	0	0	1	0	0	1	0	0	0	0	0	1	1	2	0	0	0
Candidatus_Kaiserbacteria	0	0	3	2	34	2	16	1	1	5	4	198	7	0	0	4	25	1	2	2	4	0	0	1	0	0	0	0	0	0	5	0	0	0	0	0	0	0	1	0	0	0	0	2	0	0	3	10	8
Candidatus_Lloydbacteria	0	0	0	0	0	0	0	0	0	0	0	0	0	0	0	0	0	0	0	0	0	0	2	0	0	0	0	0	0	0	0	0	0	2	0	0	0	0	0	0	0	0	0	0	0	0	0	0	0
Candidatus_Nomurabacteria	0	0	0	0	2	0	0	0	0	0	0	0	0	0	0	0	1	0	0	0	0	0	0	0	0	0	0	0	0	0	2	0	0	1	0	0	0	0	0	0	0	0	0	0	0	0	1	0	0
Candidatus_Yonathbacteria	0	0	0	0	0	0	0	0	0	0	0	0	0	0	0	0	0	0	0	0	0	0	0	0	0	0	0	0	0	0	0	0	0	0	0	0	0	0	0	0	0	0	0	0	0	0	0	0	0
uncultured_bacterium	0	0	0	0	0	0	0	0	0	0	0	0	0	0	0	0	2	0	0	0	0	0	0	0	0	0	0	0	0	0	0	0	0	0	0	0	0	0	0	0	0	0	0	0	0	0	0	0	0
Saccharimonadia	0	0	0	0	0	0	0	0	0	0	0	0	0	0	0	0	1	0	0	0	0	0	0	0	0	0	0	0	0	0	0	0	0	0	0	0	0	0	0	0	2	1	0	0	0	0	0	0	0
Saccharimonadales	0	0	0	0	0	0	0	0	0	0	0	0	0	0	0	0	1	0	0	0	0	0	0	0	0	0	0	0	0	0	0	0	0	0	0	0	0	0	0	0	2	1	0	0	0	0	0	0	0
WS6_(Dojkabacteria)	0	0	0	0	0	0	0	0	0	0	0	0	0	0	0	0	0	0	0	0	0	0	2	0	0	0	0	0	0	0	0	0	0	0	0	0	0	0	0	0	0	0	0	0	0	0	0	0	0
uncultured_bacterium	0	0	0	0	0	0	0	0	0	0	0	0	0	0	0	0	0	0	0	0	0	0	2	0	0	0	0	0	0	0	0	0	0	0	0	0	0	0	0	0	0	0	0	0	0	0	0	0	0
Planctomycetes	43	25	7	7	6	6	6	10	5	0	7	6	4	1	0	1	20	8	9	6	13	15	19	24	24	19	66	40	8	4	25	11	8	5	53	22	5	26	19	30	39	80	20	28	111	114	242	73	123
028H05-P-BN-P5	0	0	0	0	0	0	0	0	0	0	0	0	0	0	0	0	0	0	0	0	0	0	0	0	0	0	0	0	0	0	0	0	0	0	0	0	0	0	0	0	0	0	0	0	0	0	0	0	0
uncultured_bacterium	0	0	0	0	0	0	0	0	0	0	0	0	0	0	0	0	0	0	0	0	0	0	0	0	0	0	0	0	0	0	0	0	0	0	0	0	0	0	0	0	0	0	0	0	0	0	0	0	0
uncultured_planctomycete	0	0	0	0	0	0	0	0	0	0	0	0	0	0	0	0	0	0	0	0	0	0	0	0	0	0	0	0	0	0	0	0	0	0	0	0	0	0	0	0	0	0	0	0	0	0	0	0	0
BD7-11	0	0	0	1	0	0	0	0	1	0	0	0	0	0	0	0	0	0	0	0	0	0	0	0	0	0	0	0	1	0	0	0	0	0	0	0	0	0	0	0	0	0	0	0	0	0	2	0	0
uncultured_bacterium	0	0	0	0	0	0	0	0	0	0	0	0	0	0	0	0	0	0	0	0	0	0	0	0	0	0	0	0	0	0	0	0	0	0	0	0	0	0	0	0	0	0	0	0	0	0	2	0	0
uncultured_marine_bacterium	0	0	0	0	0	0	0	0	1	0	0	0	0	0	0	0	0	0	0	0	0	0	0	0	0	0	0	0	1	0	0	0	0	0	0	0	0	0	0	0	0	0	0	0	0	0	0	0	0
uncultured_planctomycete	0	0	0	1	0	0	0	0	0	0	0	0	0	0	0	0	0	0	0	0	0	0	0	0	0	0	0	0	0	0	0	0	0	0	0	0	0	0	0	0	0	0	0	0	0	0	0	0	0
OM190	2	1	0	0	0	0	2	1	0	0	0	0	1	0	0	0	2	1	1	2	0	2	1	0	3	3	3	2	0	0	1	0	1	0	1	0	0	3	1	4	1	4	2	1	2	1	3	6	1
uncultured_bacterium	2	0	0	0	0	0	2	0	0	0	0	0	1	0	0	0	0	1	0	2	0	2	1	0	3	3	3	2	0	0	0	0	1	0	1	0	0	3	1	4	0	4	2	1	2	0	2	5	0
uncultured_Planctomyces_sp	0	1	0	0	0	0	0	0	0	0	0	0	0	0	0	0	0	0	1	0	0	0	0	0	0	0	0	0	0	0	0	0	0	0	0	0	0	0	0	0	1	0	0	0	0	1	1	0	0
uncultured_Planctomycetaceae_bacterium	0	0	0	0	0	0	0	0	0	0	0	0	0	0	0	0	2	0	0	0	0	0	0	0	0	0	0	0	0	0	0	0	0	0	0	0	0	0	0	0	0	0	0	0	0	0	0	0	0
uncultured_planctomycete	0	0	0	0	0	0	0	1	0	0	0	0	0	0	0	0	0	0	0	0	0	0	0	0	0	0	0	0	0	0	1	0	0	0	0	0	0	0	0	0	0	0	0	0	0	0	0	1	1
Phycisphaerae	4	2	0	0	2	0	2	0	0	0	0	1	0	0	0	0	2	0	0	0	1	5	2	4	0	1	1	1	0	0	0	5	0	0	1	0	0	0	2	0	4	18	2	2	15	4	8	1	1
Phycisphaerales	4	2	0	0	2	0	2	0	0	0	0	1	0	0	0	0	2	0	0	0	1	5	2	4	0	1	1	1	0	0	0	5	0	0	1	0	0	0	2	0	4	18	2	2	15	4	8	1	1
Pla3_lineage	0	0	0	0	0	0	0	0	0	0	0	0	0	0	0	0	0	0	0	0	0	0	0	0	0	0	0	0	0	0	0	0	2	0	0	0	0	0	0	0	0	3	4	0	8	10	2	0	0
uncultured_bacterium	0	0	0	0	0	0	0	0	0	0	0	0	0	0	0	0	0	0	0	0	0	0	0	0	0	0	0	0	0	0	0	0	0	0	0	0	0	0	0	0	0	3	4	0	8	8	2	0	0
uncultured_marine_bacterium	0	0	0	0	0	0	0	0	0	0	0	0	0	0	0	0	0	0	0	0	0	0	0	0	0	0	0	0	0	0	0	0	0	0	0	0	0	0	0	0	0	0	0	0	0	2	0	0	0
uncultured_planctomycete	0	0	0	0	0	0	0	0	0	0	0	0	0	0	0	0	0	0	0	0	0	0	0	0	0	0	0	0	0	0	0	0	2	0	0	0	0	0	0	0	0	0	0	0	0	0	0	0	0
Pla4_lineage	0	2	0	0	0	0	0	0	0	0	0	0	0	0	0	0	0	0	0	0	0	0	0	0	0	0	0	0	0	0	0	0	0	0	0	0	0	0	0	0	0	0	0	0	0	0	0	0	0
uncultured_bacterium	0	2	0	0	0	0	0	0	0	0	0	0	0	0	0	0	0	0	0	0	0	0	0	0	0	0	0	0	0	0	0	0	0	0	0	0	0	0	0	0	0	0	0	0	0	0	0	0	0
Planctomycetacia	37	20	7	6	4	6	2	9	4	0	7	5	3	1	0	1	16	7	8	4	12	8	16	20	21	15	62	37	7	4	24	4	5	5	51	22	5	23	16	26	34	55	12	25	86	97	227	66	121
Gemmatales	0	0	0	0	0	0	0	0	0	0	0	0	0	0	0	0	0	0	0	0	0	0	0	0	0	0	0	0	0	0	3	0	0	0	0	0	0	0	0	0	0	0	0	0	0	0	0	0	0
Isosphaerales	0	0	0	0	0	0	0	0	0	0	0	0	0	0	0	0	0	0	0	0	0	0	0	0	0	0	0	0	0	0	2	0	0	0	0	0	0	0	0	0	0	0	0	0	0	0	0	0	0
Pirellulales	33	19	7	6	3	5	2	9	4	0	7	5	3	1	0	1	15	7	8	4	12	8	16	20	17	15	62	37	7	4	15	3	5	5	51	22	5	23	16	24	34	55	12	25	86	93	221	64	117
Planctomycetales	4	1	0	0	1	1	0	0	0	0	0	0	0	0	0	0	1	0	0	0	0	0	0	0	4	0	0	0	0	0	4	1	0	0	0	0	0	0	0	2	0	0	0	0	0	4	6	2	4
vadinHA49	0	0	0	0	0	0	0	0	0	0	0	0	0	0	0	0	0	0	0	0	0	0	0	0	0	0	0	0	0	0	0	2	0	0	0	0	0	0	0	0	0	0	0	0	0	2	0	0	0
uncultured_bacterium	0	0	0	0	0	0	0	0	0	0	0	0	0	0	0	0	0	0	0	0	0	0	0	0	0	0	0	0	0	0	0	2	0	0	0	0	0	0	0	0	0	0	0	0	0	2	0	0	0
Proteobacteria	2567	1983	3475	3195	3802	4390	4400	4294	4724	5441	4345	4798	3992	4971	6667	3540	4510	3360	3915	3827	4973	4971	3286	3340	4669	5598	2679	3746	3524	4070	5467	4112	4589	5896	4694	2656	6170	5138	4898	4717	4589	5450	4982	4758	4375	4468	2768	2500	2632
Alphaproteobacteria	1004	796	2164	2418	2024	3543	2243	3192	4039	3493	3119	2830	2130	3744	5406	2478	3145	2502	3339	3127	3010	3622	2408	2631	3298	4581	1657	2423	2631	3117	4254	2541	2633	4476	3515	1693	5084	4030	3618	3514	3282	3477	3240	3518	2962	3275	1972	1899	1963
Acetobacterales	5	1	0	0	0	0	0	0	0	0	0	0	0	0	0	0	0	0	0	0	0	0	0	0	0	2	0	0	0	0	0	0	0	0	0	0	0	0	0	0	0	0	0	0	0	0	0	0	0
Alphaproteobacteria_Incertae_Sedis	0	0	0	1	0	0	0	0	0	0	0	0	0	0	0	0	0	0	2	0	0	0	0	0	0	0	0	0	0	0	0	0	0	0	0	0	0	0	0	0	0	0	0	0	0	0	0	0	0
Azospirillales	0	0	0	0	0	0	0	0	0	0	0	0	0	0	0	0	0	0	0	0	0	0	0	0	0	0	0	0	0	0	0	0	0	0	0	0	0	0	0	0	0	0	0	0	0	0	0	0	0
Caedibacterales	0	0	0	0	0	0	0	0	0	0	0	0	0	0	0	0	0	0	0	0	0	1	0	1	0	0	0	0	0	0	0	0	0	0	0	0	0	0	0	0	0	0	0	0	0	0	0	0	0
Caulobacterales	120	15	4	4	4	6	2	26	10	4	5	5	5	1	2	4	3	10	22	7	7	19	38	37	39	20	28	26	6	17	22	14	16	6	36	56	12	31	19	17	5	6	0	7	6	7	3	3	4
Holosporales	0	0	0	0	0	0	0	0	0	0	0	0	0	0	0	0	0	0	0	0	0	0	0	0	0	0	0	0	0	0	0	0	0	0	0	0	0	0	0	0	0	0	0	0	0	0	0	0	0
Kordiimonadales	0	2	0	0	0	0	0	0	0	0	1	0	0	0	0	0	0	0	0	0	0	0	0	0	0	0	0	0	0	0	4	0	0	0	0	0	0	0	0	0	0	1	0	0	0	0	0	0	0
Micavibrionales	5	20	5	2	5	0	3	1	2	2	2	34	2	1	2	5	36	1	0	3	6	1	0	0	1	2	1	0	0	0	0	0	0	0	0	0	0	0	3	1	0	0	0	1	0	2	0	1	0
NRL2	0	0	0	0	0	0	0	0	0	0	0	0	0	0	0	0	0	0	0	0	0	0	0	0	0	0	0	0	0	0	0	0	0	0	0	0	0	0	0	0	0	0	0	0	0	0	0	0	3
Paracaedibacterales	0	0	0	0	0	0	0	0	0	0	0	0	0	0	0	0	0	0	0	0	0	0	0	0	0	0	0	0	0	0	0	3	0	0	0	0	0	0	2	0	0	0	0	0	0	0	0	0	0
Parvibaculales	1	0	4	1	1	3	3	4	7	4	4	3	13	6	13	1	2	2	2	5	0	0	4	6	7	3	6	7	1	3	3	4	2	11	5	0	2	10	34	18	81	207	99	35	58	93	47	52	41
Puniceispirillales	24	36	69	24	16	66	16	211	195	82	63	2	20	169	191	67	26	119	445	192	12	739	601	260	559	591	313	431	166	148	266	147	212	441	289	203	113	481	923	611	866	816	816	771	750	622	343	9	18
Rhizobiales	46	18	6	0	5	2	4	4	0	2	2	20	1	0	1	3	20	2	1	1	5	0	1	1	3	4	1	1	1	3	7	3	5	0	3	0	3	1	0	0	1	0	0	5	2	6	5	6	8
Rhodobacterales	656	651	2022	2363	1964	3405	2187	2786	3700	3330	2979	2728	2030	3460	5060	2335	2955	2335	2558	2803	2961	1991	1355	1997	2076	3470	1140	1796	2342	2844	3544	2075	1997	3247	2883	1379	4879	2804	1476	1870	659	483	351	2220	744	684	470	1769	1839
Rhodospirillales	3	2	2	0	1	0	5	1	1	4	2	2	14	4	3	5	6	0	1	1	1	9	8	0	9	2	2	3	1	0	0	3	1	6	7	3	1	0	8	9	25	98	35	9	137	81	34	0	4
Rhodovibrionales	0	0	0	0	0	0	0	0	0	0	0	0	0	0	0	1	3	1	2	0	0	0	0	0	0	1	1	1	1	0	3	0	0	1	0	1	0	0	0	0	0	0	1	0	1	9	7	5	2
Rickettsiales	35	25	20	11	20	20	16	15	13	22	32	25	36	27	29	18	27	5	28	22	2	4	8	13	7	9	11	10	2	2	179	21	7	9	14	7	10	6	5	14	4	33	60	32	56	44	12	1	3
SAR11_clade	4	11	23	5	6	29	5	141	110	43	24	1	6	72	105	38	25	23	272	86	4	848	377	310	594	472	120	145	110	95	199	249	383	752	268	35	59	691	1139	971	1612	1805	1843	416	1173	1693	1025	19	15
Sneathiellales	5	0	0	0	0	0	0	0	0	0	0	0	0	1	0	0	0	0	0	0	0	0	0	0	0	0	0	0	0	0	0	0	1	0	0	0	0	0	1	0	0	1	0	0	0	1	0	0	0
Sphingomonadales	98	13	9	7	2	11	2	2	0	0	4	10	3	3	0	1	36	4	6	7	10	5	8	4	3	1	27	1	1	5	27	22	9	3	10	8	5	6	2	0	16	1	0	15	3	9	13	33	25
Thalassobaculales	0	0	0	0	0	0	0	0	0	0	1	0	0	0	0	0	1	0	0	0	0	0	0	0	0	0	0	0	0	0	0	0	0	0	0	0	0	0	1	1	2	13	4	2	0	4	0	0	0
Tistrellales	0	0	0	0	0	0	0	1	0	0	0	0	0	0	0	0	3	0	0	0	0	2	0	0	0	0	2	0	0	0	0	0	0	0	0	0	0	0	0	0	0	0	0	0	0	0	0	0	0
uncultured	2	2	0	0	0	1	0	0	1	0	0	0	0	0	0	0	2	0	0	0	2	3	8	2	0	4	5	2	0	0	0	0	0	0	0	1	0	0	5	2	11	13	31	5	32	20	13	1	1
Deltaproteobacteria	20	5	2	2	1	0	3	9	4	0	1	11	2	0	2	2	14	1	2	1	0	28	1	1	9	10	1	4	5	3	5	1	7	1	5	1	2	4	13	4	8	17	25	7	64	52	40	5	7
Bdellovibrionales	12	0	2	1	1	0	0	8	3	0	0	4	0	0	2	1	3	1	1	1	0	27	0	1	4	2	1	4	3	3	1	1	4	0	3	0	0	3	4	2	3	3	8	3	4	20	21	2	2
Bradymonadales	0	0	0	0	0	0	0	0	0	0	0	5	1	0	0	1	9	0	0	0	0	0	0	0	0	0	0	0	0	0	0	0	0	0	0	0	0	0	0	0	0	0	0	3	0	0	0	0	0
Desulfobacterales	0	3	0	0	0	0	0	0	0	0	0	0	0	0	0	0	0	0	0	0	0	0	0	0	0	2	0	0	0	0	0	0	0	0	0	0	0	0	0	0	0	0	0	0	0	0	0	0	2
Desulfovibrionales	0	0	0	0	0	0	0	0	0	0	0	0	0	0	0	0	0	0	0	0	0	0	0	0	0	0	0	0	0	0	0	0	0	0	0	0	0	0	0	0	0	0	0	0	0	0	0	0	0
Desulfuromonadales	0	0	0	0	0	0	0	0	0	0	0	0	0	0	0	0	0	0	0	0	0	0	0	0	0	0	0	0	0	0	0	0	0	0	0	0	0	0	0	0	0	0	0	0	7	0	0	0	0
Myxococcales	3	2	0	1	0	0	0	0	1	0	0	0	0	0	0	0	0	0	1	0	0	0	1	0	4	1	0	0	2	0	0	0	2	1	2	0	2	1	3	2	1	6	5	0	17	5	7	3	1
NB1-j	1	0	0	0	0	0	0	1	0	0	0	0	0	0	0	0	0	0	0	0	0	1	0	0	1	1	0	0	0	0	2	0	1	0	0	1	0	0	5	0	0	5	2	0	1	4	1	0	1
Oligoflexales	0	0	0	0	0	0	0	0	0	0	0	0	1	0	0	0	0	0	0	0	0	0	0	0	0	0	0	0	0	0	0	0	0	0	0	0	0	0	1	0	0	0	0	0	0	0	0	0	0
PB19	4	0	0	0	0	0	3	0	0	0	0	2	0	0	0	0	2	0	0	0	0	0	0	0	0	2	0	0	0	0	2	0	0	0	0	0	0	0	0	0	1	0	0	0	10	4	5	0	0
SAR324_clade(Marine_group_B)	0	0	0	0	0	0	0	0	0	0	1	0	0	0	0	0	0	0	0	0	0	0	0	0	0	2	0	0	0	0	0	0	0	0	0	0	0	0	0	0	3	3	10	1	25	19	6	0	1
Gammaproteobacteria	1543	1182	1309	775	1777	847	2153	1093	681	1948	1225	1957	1860	1227	1259	1060	1351	857	574	699	1963	1321	877	708	1362	1007	1021	1319	888	950	1208	1570	1949	1419	1174	962	1084	1104	1267	1199	1299	1956	1717	1233	1349	1141	756	596	662
Acidithiobacillales	0	1	0	0	0	0	0	0	0	0	0	0	0	0	0	0	0	0	0	0	0	0	0	0	0	0	0	0	0	0	0	0	0	0	0	0	0	0	0	0	0	0	0	0	0	0	0	0	0
Aeromonadales	3	0	0	0	0	0	0	0	0	0	0	0	0	0	0	0	0	0	0	0	0	0	0	0	0	0	0	0	0	0	0	0	0	0	0	0	0	0	0	0	0	0	0	0	0	0	0	0	0
Alteromonadales	315	342	90	123	843	163	1156	98	86	797	312	1075	698	149	40	461	623	118	42	75	1514	104	459	74	103	140	491	142	227	199	64	463	142	56	310	204	93	222	215	245	553	683	837	173	236	145	34	24	26
Arenicellales	4	3	0	1	0	2	1	1	0	4	0	2	1	0	0	0	5	0	0	0	2	0	2	0	2	0	3	0	1	2	2	1	0	0	0	0	1	0	1	1	1	3	0	0	0	0	0	6	10
AT-s2-59	0	2	0	0	0	0	0	0	0	0	0	0	0	0	0	0	1	0	0	0	0	0	0	1	0	0	0	0	0	0	0	0	0	0	0	0	0	0	0	0	0	0	0	1	0	2	2	0	0
B2M28	0	0	0	0	0	0	0	0	0	0	0	0	0	0	1	0	0	0	0	0	0	0	0	0	0	0	0	0	0	0	5	0	0	0	0	0	0	0	0	0	0	0	0	0	0	0	0	2	2
BD72BR169	0	0	0	0	0	0	0	0	0	0	0	0	0	0	0	0	0	0	0	0	0	0	0	0	0	0	0	0	0	0	0	0	0	0	0	0	0	0	0	0	0	0	0	0	0	2	0	0	0
Betaproteobacteriales	130	21	122	26	23	7	2	26	31	19	9	1	7	20	39	6	15	9	30	19	6	136	40	21	173	93	23	33	28	43	261	41	211	220	68	28	56	104	173	106	101	140	79	28	72	105	61	11	14
Cellvibrionales	609	665	716	430	785	520	931	709	352	989	826	810	1108	986	995	552	620	666	352	516	416	194	252	490	362	447	338	926	524	448	226	448	608	330	568	605	816	499	252	209	141	112	171	720	191	210	211	475	473
CHAB-XI-27	0	0	0	0	0	0	0	0	0	0	0	0	0	0	0	0	0	0	0	0	0	0	0	0	0	0	0	0	0	0	0	0	0	0	0	0	0	0	0	0	0	0	0	0	0	0	0	0	0
Chromatiales	5	6	2	3	2	0	0	0	0	0	0	4	0	0	0	0	0	0	0	0	0	0	0	0	1	2	2	0	0	1	2	0	1	1	0	0	0	1	0	1	0	5	4	0	19	2	0	1	1
Coxiellales	0	0	0	0	0	0	0	0	0	0	0	0	0	1	0	0	0	0	0	0	0	0	0	2	1	1	1	0	0	0	1	0	0	0	1	0	0	0	0	0	4	7	0	2	3	0	0	1	2
Diplorickettsiales	3	0	0	0	0	0	0	0	0	0	0	0	0	0	0	0	0	0	0	0	0	0	0	0	0	0	0	0	0	0	0	0	0	0	0	0	0	0	0	0	0	0	0	0	0	2	0	0	0
EC3	0	0	0	0	0	0	0	0	0	0	0	0	0	0	0	0	0	0	0	0	0	3	0	0	0	0	0	0	0	0	0	0	0	0	0	0	0	0	0	0	0	0	0	0	0	0	0	0	0
Ectothiorhodospirales	0	0	0	2	0	0	0	0	0	0	0	0	0	0	0	0	0	0	0	0	0	0	0	0	0	1	0	0	0	0	0	0	0	0	0	0	0	0	0	0	0	1	0	0	0	2	1	0	0
Enterobacteriales	5	2	0	3	0	0	0	1	0	1	0	0	0	1	0	0	0	1	0	0	0	0	1	0	2	0	0	0	0	0	1	0	7	0	0	0	0	0	0	0	1	0	1	1	7	0	0	0	0
Francisellales	2	5	11	0	0	0	3	0	0	4	1	8	2	0	0	0	2	0	0	0	2	0	0	0	0	0	0	0	0	0	0	1	0	0	2	0	1	1	0	0	0	0	1	0	0	0	2	0	0
Ga0077536	0	0	0	0	0	0	0	0	2	0	0	0	0	0	0	0	0	0	0	0	0	0	0	0	0	0	0	0	0	0	0	0	0	0	0	0	0	0	0	0	1	5	5	0	0	6	0	0	0
Gammaproteobacteria_Incertae_Sedis	13	8	3	1	2	1	1	0	0	0	3	0	0	0	0	0	4	0	3	0	1	0	1	2	0	0	0	1	1	1	2	1	0	1	3	0	1	0	1	6	1	2	0	0	14	5	6	0	7
HgCo23	0	0	0	0	0	0	0	0	0	0	0	0	0	0	0	0	0	0	0	0	0	0	0	0	0	0	0	0	0	0	0	0	0	0	0	0	0	0	0	0	0	3	0	0	6	1	0	0	0
HglApr721	0	0	0	0	0	0	0	0	0	0	0	0	0	0	0	0	0	0	0	0	0	0	0	0	0	0	0	0	0	0	0	0	0	0	0	0	0	0	0	2	0	0	0	0	4	10	2	0	1
HOC36	0	0	0	0	0	0	0	0	0	0	0	0	0	0	0	0	0	0	0	0	0	0	0	0	1	0	0	0	0	0	0	0	0	0	0	0	0	0	0	0	0	6	0	0	0	7	4	0	0
JTB23	0	0	0	0	0	0	1	0	0	0	0	0	0	0	0	0	0	0	0	0	0	2	0	0	1	0	1	1	0	0	1	0	0	1	0	0	0	1	0	1	0	2	0	1	0	2	1	0	0
KI89A_clade	23	26	101	68	14	25	7	31	12	26	17	0	3	22	58	9	3	12	7	8	0	20	4	7	22	36	3	20	19	13	20	15	21	62	31	12	21	24	32	31	25	21	12	17	28	22	13	3	12
Legionellales	0	0	0	0	0	0	0	2	0	2	0	0	0	0	0	0	0	0	0	0	0	0	0	0	1	0	0	0	0	0	0	0	0	2	0	0	0	0	0	0	0	0	0	1	0	1	0	1	3
MBAE14	3	4	0	0	0	0	0	1	0	2	1	0	0	0	0	0	0	0	0	0	0	0	0	0	1	0	0	0	0	0	0	0	0	2	0	0	0	0	0	1	0	0	0	0	2	0	0	0	0
Methylococcales	0	0	0	0	2	0	0	0	0	0	0	0	0	0	0	0	0	0	0	0	0	0	0	0	0	0	0	0	0	0	0	2	0	1	0	0	0	0	0	0	0	0	0	0	0	0	0	0	2
Nitrosococcales	8	8	77	19	9	0	1	0	0	0	0	3	1	0	0	0	4	0	0	0	2	0	0	0	3	0	0	0	0	0	50	1	2	2	1	0	2	3	2	0	0	0	0	0	0	0	0	1	0
Oceanospirillales	67	21	82	40	58	5	29	16	20	14	5	22	14	6	5	10	29	5	9	5	12	79	18	15	82	26	23	10	14	28	69	60	101	90	25	20	10	22	62	68	54	49	18	5	34	46	52	21	20
OM182_clade	0	3	5	9	3	16	3	35	32	4	0	2	2	3	34	3	6	5	21	7	2	79	33	17	81	88	52	58	17	22	39	30	76	63	24	38	9	24	104	128	68	87	31	21	123	33	15	0	1
P0X4b2H11	3	0	0	0	0	0	0	0	0	0	0	0	0	0	0	0	0	0	0	0	0	0	0	0	0	0	0	0	0	0	0	0	0	0	0	0	0	0	0	0	0	0	0	0	0	0	0	0	0
Piscirickettsiales	0	0	0	0	0	0	0	0	0	0	0	0	0	0	0	0	0	0	0	0	0	0	0	0	0	0	0	0	0	0	0	0	0	0	0	0	0	0	0	0	0	0	0	0	0	0	0	0	0
pItb-vmat-80	0	1	0	0	0	0	0	0	0	0	0	0	0	0	0	0	0	0	0	0	0	0	0	0	1	0	0	0	0	0	0	0	0	0	0	0	0	0	0	0	0	0	0	0	0	0	0	0	1
Pseudomonadales	106	9	4	1	2	2	0	7	4	3	6	8	7	4	0	5	7	10	5	11	1	3	6	2	6	1	12	1	6	0	0	6	224	4	12	11	4	5	5	4	3	14	5	19	7	14	8	14	24
Salinisphaerales	0	0	0	1	0	0	0	0	1	0	0	0	1	0	0	0	3	0	0	2	0	0	0	0	0	2	0	0	0	0	0	0	1	0	0	0	0	0	0	0	0	0	0	0	0	0	0	0	2
SAR86_clade	1	1	8	2	1	27	5	70	50	26	7	0	0	21	56	7	9	23	49	33	3	596	51	61	401	99	40	72	32	172	350	459	476	430	100	35	47	158	287	252	239	459	265	59	214	222	203	20	20
Steroidobacterales	12	8	3	0	1	0	2	2	2	0	0	3	1	0	2	0	0	0	2	0	0	0	0	0	7	2	1	1	2	0	9	1	0	2	3	2	2	0	5	2	12	43	18	1	58	53	15	1	2
SZB50	1	0	0	0	0	0	0	0	0	0	0	0	0	0	0	0	0	0	0	0	0	0	0	0	0	0	0	0	0	0	0	0	0	0	0	0	0	0	0	0	0	0	0	0	0	0	0	0	0
Tenderiales	7	7	69	26	17	1	0	1	1	0	0	1	0	1	0	0	0	0	0	0	0	0	0	0	8	3	0	0	3	4	31	11	22	38	2	0	11	7	0	8	4	1	0	0	0	0	0	0	0
Thiohalorhabdales	5	5	2	0	2	0	0	0	0	0	0	0	0	0	0	0	1	0	1	2	0	0	0	0	3	3	0	0	0	0	2	0	0	0	1	0	0	2	3	0	2	4	0	0	0	5	4	3	5
Thiomicrospirales	0	0	0	0	0	3	2	44	44	2	10	0	1	5	28	1	1	3	45	4	0	93	2	3	65	50	1	24	4	14	59	29	40	82	14	1	4	28	53	57	45	232	245	165	298	205	78	0	3
Thiotrichales	0	0	0	1	3	1	1	1	1	1	0	0	0	0	1	0	0	3	0	1	0	9	3	2	22	6	14	10	2	2	5	0	10	27	5	4	2	0	59	68	35	42	11	3	11	6	16	3	11
UBA10353_marine_group	4	1	1	0	0	0	0	1	2	0	0	1	0	0	0	0	0	0	0	0	0	0	0	0	5	1	3	6	0	0	0	0	0	1	0	1	0	1	6	7	8	27	2	7	11	22	24	4	2
UBA4486	0	0	0	0	0	0	0	0	0	0	0	0	0	0	0	0	0	0	0	0	0	0	0	0	0	0	0	0	0	0	0	0	0	0	0	0	0	0	0	0	0	0	0	2	0	0	0	0	0
uncultured	0	2	2	0	0	0	0	0	0	0	0	0	0	0	0	3	0	0	0	2	0	0	0	0	0	0	0	0	0	0	0	0	0	0	0	0	0	0	0	0	0	2	0	0	0	0	2	0	2
Vibrionales	17	9	7	13	5	70	6	40	41	53	27	16	12	7	0	3	14	2	6	12	2	3	5	11	6	6	11	14	8	1	0	1	5	4	4	1	4	2	7	2	1	6	12	6	11	11	2	5	16
Xanthomonadales	197	22	4	6	5	4	2	7	0	1	1	1	2	1	0	0	4	0	2	2	0	0	0	0	2	0	2	0	0	0	9	0	2	0	0	0	0	0	0	0	0	0	0	1	0	0	0	0	0
Magnetococcia	0	0	0	0	0	0	1	0	0	0	0	0	0	0	0	0	0	0	0	0	0	0	0	0	0	0	0	0	0	0	0	0	0	0	0	0	0	0	0	0	0	0	0	0	0	0	0	0	0
Magnetococcales	0	0	0	0	0	0	1	0	0	0	0	0	0	0	0	0	0	0	0	0	0	0	0	0	0	0	0	0	0	0	0	0	0	0	0	0	0	0	0	0	0	0	0	0	0	0	0	0	0
Spirochaetes	1	4	1	2	1	0	0	1	1	0	2	1	1	0	0	0	1	0	0	0	0	0	0	0	0	0	0	0	0	0	0	0	5	0	0	0	0	0	0	0	0	0	0	0	0	0	0	0	0
Spirochaetia	1	4	1	2	1	0	0	1	1	0	2	1	1	0	0	0	1	0	0	0	0	0	0	0	0	0	0	0	0	0	0	0	5	0	0	0	0	0	0	0	0	0	0	0	0	0	0	0	0
Spirochaetales	1	4	1	2	1	0	0	1	1	0	2	1	1	0	0	0	1	0	0	0	0	0	0	0	0	0	0	0	0	0	0	0	5	0	0	0	0	0	0	0	0	0	0	0	0	0	0	0	0
Tenericutes	0	2	0	0	0	0	0	0	0	0	1	0	1	0	0	0	0	0	0	0	0	0	0	0	0	0	0	0	0	0	0	0	10	0	0	0	0	0	0	0	0	0	0	0	0	0	0	0	0
Mollicutes	0	2	0	0	0	0	0	0	0	0	1	0	1	0	0	0	0	0	0	0	0	0	0	0	0	0	0	0	0	0	0	0	10	0	0	0	0	0	0	0	0	0	0	0	0	0	0	0	0
Acholeplasmatales	0	0	0	0	0	0	0	0	0	0	0	0	0	0	0	0	0	0	0	0	0	0	0	0	0	0	0	0	0	0	0	0	10	0	0	0	0	0	0	0	0	0	0	0	0	0	0	0	0
Entomoplasmatales	0	0	0	0	0	0	0	0	0	0	0	0	0	0	0	0	0	0	0	0	0	0	0	0	0	0	0	0	0	0	0	0	0	0	0	0	0	0	0	0	0	0	0	0	0	0	0	0	0
Izimaplasmatales	0	2	0	0	0	0	0	0	0	0	0	0	0	0	0	0	0	0	0	0	0	0	0	0	0	0	0	0	0	0	0	0	0	0	0	0	0	0	0	0	0	0	0	0	0	0	0	0	0
Mycoplasmatales	0	0	0	0	0	0	0	0	0	0	1	0	1	0	0	0	0	0	0	0	0	0	0	0	0	0	0	0	0	0	0	0	0	0	0	0	0	0	0	0	0	0	0	0	0	0	0	0	0
Verrucomicrobia	1239	1940	775	735	150	170	26	1715	346	51	79	30	22	6	19	28	143	79	57	25	220	193	97	120	296	81	193	65	47	99	244	294	189	293	178	115	80	106	83	114	109	83	34	180	76	55	104	1030	1443
Verrucomicrobiae	1239	1940	775	735	150	170	26	1715	346	51	79	30	22	6	19	28	143	79	57	25	220	193	97	120	296	81	193	65	47	99	244	294	189	293	178	115	80	106	83	114	109	83	34	180	76	55	104	1030	1443
Arctic97B-4_marine_group	0	0	0	0	0	0	0	0	0	0	0	0	0	0	0	0	0	0	0	0	0	0	0	0	0	0	0	0	0	0	0	0	0	0	0	0	0	0	0	0	0	0	0	1	0	1	1	0	0
Opitutales	44	209	586	346	73	16	5	114	31	4	9	1	4	0	8	6	10	3	7	5	3	114	4	5	132	29	3	5	5	27	151	132	80	189	13	0	19	22	44	65	53	45	24	20	11	14	4	1	1
Pedosphaerales	0	0	0	0	0	0	0	0	0	0	0	0	0	0	0	0	0	0	0	0	0	0	0	0	0	0	0	0	0	0	4	0	0	0	0	0	0	0	0	0	1	1	0	0	6	2	0	0	0
uncultured	0	0	0	0	0	0	0	0	0	0	0	0	0	0	0	0	0	0	0	0	0	0	0	0	0	0	0	0	0	0	27	0	0	0	0	0	0	0	0	0	0	0	0	0	0	0	0	0	0
Verrucomicrobiales	1195	1731	189	389	77	154	21	1601	315	47	70	29	18	6	11	22	133	76	50	20	217	79	93	115	164	52	190	60	42	72	62	162	109	104	165	115	61	84	39	49	55	37	10	159	59	38	99	1029	1442
[truncated: 7 more columns]

## Sheet: Summer taxa
Taxon	Station 58	Station 59	Station 60	Station 61	Station 62	Station 63	Station 64	Station 65	Station 66	Station 67	Station 68	Station 69	Station 70	Station 71	Station 72	Station 73	Station 74	Station 75	Station 76	Station 77	Station 78	Station 79	Station 80	Station 81	Station 82	Station 83	Station 84	Station 85	Station 86	Station 87	Station 88	Station 89	Station 90	Station 91	Station 92	Station 93	Station 94	Station 95	Station 96	Station 97	Station 98	Station 99	Station 100	Station 101	Station 102	Station 103	Station 104	Station 105	Station 106
Acidobacteria	0	0	0	0	0	0	0	0	0	0	0	3	0	0	0	0	0	0	0	0	0	0	0	0	0	0	1	0	0	0	0	0	0	0	0	0	0	0	0	1	0	0	0	0	0	0	0	0	0
Acidobacteriia	0	0	0	0	0	0	0	0	0	0	0	0	0	0	0	0	0	0	0	0	0	0	0	0	0	0	0	0	0	0	0	0	0	0	0	0	0	0	0	0	0	0	0	0	0	0	0	0	0
Solibacterales	0	0	0	0	0	0	0	0	0	0	0	0	0	0	0	0	0	0	0	0	0	0	0	0	0	0	0	0	0	0	0	0	0	0	0	0	0	0	0	0	0	0	0	0	0	0	0	0	0
Blastocatellia_(Subgroup_4)	0	0	0	0	0	0	0	0	0	0	0	0	0	0	0	0	0	0	0	0	0	0	0	0	0	0	0	0	0	0	0	0	0	0	0	0	0	0	0	0	0	0	0	0	0	0	0	0	0
Blastocatellales	0	0	0	0	0	0	0	0	0	0	0	0	0	0	0	0	0	0	0	0	0	0	0	0	0	0	0	0	0	0	0	0	0	0	0	0	0	0	0	0	0	0	0	0	0	0	0	0	0
Subgroup_17	0	0	0	0	0	0	0	0	0	0	0	0	0	0	0	0	0	0	0	0	0	0	0	0	0	0	0	0	0	0	0	0	0	0	0	0	0	0	0	0	0	0	0	0	0	0	0	0	0
uncultured_bacterium	0	0	0	0	0	0	0	0	0	0	0	0	0	0	0	0	0	0	0	0	0	0	0	0	0	0	0	0	0	0	0	0	0	0	0	0	0	0	0	0	0	0	0	0	0	0	0	0	0
Subgroup_18	0	0	0	0	0	0	0	0	0	0	0	3	0	0	0	0	0	0	0	0	0	0	0	0	0	0	0	0	0	0	0	0	0	0	0	0	0	0	0	0	0	0	0	0	0	0	0	0	0
uncultured_Acidobacteria_bacterium	0	0	0	0	0	0	0	0	0	0	0	3	0	0	0	0	0	0	0	0	0	0	0	0	0	0	0	0	0	0	0	0	0	0	0	0	0	0	0	0	0	0	0	0	0	0	0	0	0
Subgroup_22	0	0	0	0	0	0	0	0	0	0	0	0	0	0	0	0	0	0	0	0	0	0	0	0	0	0	0	0	0	0	0	0	0	0	0	0	0	0	0	0	0	0	0	0	0	0	0	0	0
uncultured_bacterium	0	0	0	0	0	0	0	0	0	0	0	0	0	0	0	0	0	0	0	0	0	0	0	0	0	0	0	0	0	0	0	0	0	0	0	0	0	0	0	0	0	0	0	0	0	0	0	0	0
Thermoanaerobaculia	0	0	0	0	0	0	0	0	0	0	0	0	0	0	0	0	0	0	0	0	0	0	0	0	0	0	1	0	0	0	0	0	0	0	0	0	0	0	0	1	0	0	0	0	0	0	0	0	0
Thermoanaerobaculales	0	0	0	0	0	0	0	0	0	0	0	0	0	0	0	0	0	0	0	0	0	0	0	0	0	0	1	0	0	0	0	0	0	0	0	0	0	0	0	1	0	0	0	0	0	0	0	0	0
Actinobacteria	795	1617	2138	1801	734	565	461	778	831	508	895	907	858	665	608	869	1040	837	716	782	1228	1148	1747	1222	3397	2409	2586	3070	2698	495	1402	2692	2315	3902	1214	4049	3099	2676	2184	1739	628	776	77	1207	796	689	737	737	1314
Acidimicrobiia	792	1612	2130	1795	727	560	455	773	822	504	870	890	853	662	607	869	1040	836	715	780	1226	1144	1747	1221	3394	2404	2585	3065	2686	470	1387	2688	2312	3895	1154	4043	3098	2676	2181	1738	626	776	77	1205	796	689	736	734	1313
Actinomarinales	786	1582	2092	1774	717	550	446	763	818	492	861	874	850	661	604	854	1036	834	713	775	1223	1140	1738	1219	3378	2396	2572	3049	2681	457	1375	2677	2306	3828	1132	4022	3082	2656	2165	1719	624	769	77	1205	791	688	735	732	1310
Microtrichales	6	30	38	21	10	10	9	10	4	12	9	16	3	1	3	13	4	2	2	5	3	4	9	2	16	8	13	16	5	13	12	11	6	67	22	21	16	20	16	19	2	7	0	0	5	1	1	2	3
uncultured	0	0	0	0	0	0	0	0	0	0	0	0	0	0	0	2	0	0	0	0	0	0	0	0	0	0	0	0	0	0	0	0	0	0	0	0	0	0	0	0	0	0	0	0	0	0	0	0	0
Actinomycetes	3	5	8	6	7	5	6	5	9	4	25	16	5	2	1	0	0	0	1	2	2	4	0	1	3	5	1	5	12	25	15	4	3	7	53	5	1	0	3	1	2	0	0	1	0	0	1	3	1
Bifidobacteriales	0	0	0	0	0	0	0	0	0	0	0	0	0	0	0	0	0	0	0	0	0	0	0	0	0	0	0	0	0	0	0	0	0	0	0	0	0	0	0	0	0	0	0	0	0	0	0	0	0
Corynebacteriales	0	1	0	1	0	0	0	0	0	0	0	0	0	0	0	0	0	0	0	0	0	0	0	0	0	0	0	0	0	0	0	0	0	0	0	0	0	0	0	0	0	0	0	0	0	0	0	1	0
Frankiales	0	0	0	0	0	0	0	0	0	0	0	0	0	0	0	0	0	0	0	0	2	0	0	0	0	0	0	0	0	0	0	0	0	0	0	0	0	0	0	0	0	0	0	0	0	0	0	0	0
Micrococcales	0	0	1	1	2	3	2	3	2	1	2	2	2	0	0	0	0	0	0	0	0	0	0	0	0	1	0	0	12	18	5	1	0	0	43	1	0	0	3	0	0	0	0	1	0	0	0	0	0
PeM15	3	3	4	4	5	0	4	2	6	3	23	14	3	2	1	0	0	0	1	2	0	4	0	1	3	2	0	3	0	7	8	2	2	6	7	4	1	0	0	1	1	0	0	0	0	0	1	1	1
Propionibacteriales	0	1	3	0	0	0	0	0	0	0	0	0	0	0	0	0	0	0	0	0	0	0	0	0	0	2	1	0	0	0	2	1	1	0	3	0	0	0	0	0	1	0	0	0	0	0	0	1	0
Pseudonocardiales	0	0	0	0	0	0	0	0	1	0	0	0	0	0	0	0	0	0	0	0	0	0	0	0	0	0	0	0	0	0	0	0	0	1	0	0	0	0	0	0	0	0	0	0	0	0	0	0	0
Streptomycetales	0	0	0	0	0	2	0	0	0	0	0	0	0	0	0	0	0	0	0	0	0	0	0	0	0	0	0	2	0	0	0	0	0	0	0	0	0	0	0	0	0	0	0	0	0	0	0	0	0
Coriobacteriia	0	0	0	0	0	0	0	0	0	0	0	0	0	0	0	0	0	0	0	0	0	0	0	0	0	0	0	0	0	0	0	0	0	0	0	0	0	0	0	0	0	0	0	0	0	0	0	0	0
Coriobacteriales	0	0	0	0	0	0	0	0	0	0	0	0	0	0	0	0	0	0	0	0	0	0	0	0	0	0	0	0	0	0	0	0	0	0	0	0	0	0	0	0	0	0	0	0	0	0	0	0	0
Nitriliruptoria	0	0	0	0	0	0	0	0	0	0	0	0	0	0	0	0	0	1	0	0	0	0	0	0	0	0	0	0	0	0	0	0	0	0	7	1	0	0	0	0	0	0	0	1	0	0	0	0	0
Euzebyales	0	0	0	0	0	0	0	0	0	0	0	0	0	0	0	0	0	0	0	0	0	0	0	0	0	0	0	0	0	0	0	0	0	0	0	0	0	0	0	0	0	0	0	0	0	0	0	0	0
Nitriliruptorales	0	0	0	0	0	0	0	0	0	0	0	0	0	0	0	0	0	1	0	0	0	0	0	0	0	0	0	0	0	0	0	0	0	0	7	1	0	0	0	0	0	0	0	1	0	0	0	0	0
Thermoleophilia	0	0	0	0	0	0	0	0	0	0	0	1	0	1	0	0	0	0	0	0	0	0	0	0	0	0	0	0	0	0	0	0	0	0	0	0	0	0	0	0	0	0	0	0	0	0	0	0	0
Gaiellales	0	0	0	0	0	0	0	0	0	0	0	1	0	1	0	0	0	0	0	0	0	0	0	0	0	0	0	0	0	0	0	0	0	0	0	0	0	0	0	0	0	0	0	0	0	0	0	0	0
Armatimonadetes	0	0	0	0	0	0	0	0	0	0	0	0	0	0	0	0	0	0	0	0	0	0	0	0	0	0	0	0	0	0	0	0	0	0	0	0	0	0	0	0	0	0	0	0	0	0	0	0	0
Armatimonadia	0	0	0	0	0	0	0	0	0	0	0	0	0	0	0	0	0	0	0	0	0	0	0	0	0	0	0	0	0	0	0	0	0	0	0	0	0	0	0	0	0	0	0	0	0	0	0	0	0
Armatimonadales	0	0	0	0	0	0	0	0	0	0	0	0	0	0	0	0	0	0	0	0	0	0	0	0	0	0	0	0	0	0	0	0	0	0	0	0	0	0	0	0	0	0	0	0	0	0	0	0	0
Bacteroidetes	797	1692	1051	1091	1627	1336	868	1689	1570	1405	2477	2525	1766	882	682	1884	1299	887	1147	715	892	1265	1067	1261	2825	2066	964	1029	829	2156	2200	1841	1701	3325	5042	1357	1277	1157	1173	2153	1450	1051	2642	1829	1763	2234	856	1925	2102
Bacteroidia	795	1682	1028	1063	1619	1332	854	1676	1555	1400	2464	2518	1752	877	675	1881	1299	886	1144	715	892	1264	1065	1261	2824	2065	961	1019	784	2036	2190	1840	1694	3325	5037	1353	1275	1155	1173	2151	1450	1051	2642	1827	1763	2230	855	1925	2102
Bacteroidales	1	0	3	2	7	1	1	6	2	3	4	2	4	0	2	3	3	2	0	2	8	0	4	1	2	1	0	1	0	0	1	3	4	0	0	2	1	0	3	3	0	0	0	1	0	0	1	1	3
Bacteroidetes_VC2.1_Bac22	0	0	0	0	0	0	0	0	0	0	2	1	0	0	0	0	0	0	0	0	0	0	0	0	0	0	0	0	0	0	0	0	0	0	0	0	0	0	0	0	0	0	0	0	0	0	0	0	0
Chitinophagales	21	6	5	8	6	4	13	9	7	5	33	19	10	3	21	14	17	20	15	29	17	33	13	24	305	74	35	30	12	40	38	100	73	104	60	65	54	57	57	34	56	23	54	12	4	8	1	5	17
Cytophagales	6	45	19	7	6	8	8	5	7	4	5	8	9	1	4	3	4	3	3	1	6	0	7	0	2	5	2	2	1	2	9	12	10	3	14	1	4	2	5	9	16	41	7	11	13	19	6	8	3
Flavobacteriales	740	1584	991	1035	1471	1246	816	1549	1422	1312	2155	2280	1630	851	641	1770	1228	825	1124	683	844	1206	1038	1226	2173	1760	880	973	755	1959	2101	1692	1582	3162	4776	1237	1194	1087	1101	2069	1366	977	2562	1775	1726	2190	838	1903	2057
Sphingobacteriales	27	47	10	11	129	73	16	107	117	76	265	208	99	22	7	91	47	36	2	0	17	25	3	10	342	225	44	13	16	35	41	33	25	56	187	48	22	9	7	36	12	10	19	28	20	13	9	8	22
Ignavibacteria	0	0	0	0	0	0	0	0	0	0	0	0	0	0	0	0	0	0	0	0	0	0	0	0	0	0	0	0	0	0	0	0	0	0	0	0	0	0	0	0	0	0	0	0	0	0	0	0	0
OPB56	0	0	0	0	0	0	0	0	0	0	0	0	0	0	0	0	0	0	0	0	0	0	0	0	0	0	0	0	0	0	0	0	0	0	0	0	0	0	0	0	0	0	0	0	0	0	0	0	0
Rhodothermia	2	10	23	28	8	4	14	13	15	5	13	7	14	5	7	3	0	1	3	0	0	1	2	0	1	1	3	10	45	120	10	1	7	0	5	4	2	2	0	2	0	0	0	2	0	4	1	0	0
Balneolales	2	10	22	28	7	4	14	13	15	5	13	7	14	5	7	3	0	0	1	0	0	0	0	0	0	0	2	10	43	119	9	1	7	0	1	3	1	0	0	1	0	0	0	1	0	0	0	0	0
Rhodothermales	0	0	1	0	1	0	0	0	0	0	0	0	0	0	0	0	0	1	2	0	0	1	2	0	1	1	1	0	2	1	1	0	0	0	4	1	1	2	0	1	0	0	0	1	0	4	1	0	0
Chlamydiae	0	3	0	0	0	0	0	0	0	0	1	1	0	0	0	2	0	4	0	0	4	1	2	0	1	6	3	0	0	0	3	0	0	1	1	1	1	1	0	0	2	5	0	0	0	2	0	0	0
Chlamydiae	0	3	0	0	0	0	0	0	0	0	1	1	0	0	0	2	0	4	0	0	4	1	2	0	1	6	3	0	0	0	3	0	0	1	1	1	1	1	0	0	2	5	0	0	0	2	0	0	0
Chlamydiales	0	3	0	0	0	0	0	0	0	0	1	1	0	0	0	2	0	4	0	0	4	1	2	0	1	6	3	0	0	0	3	0	0	1	1	1	1	1	0	0	2	5	0	0	0	2	0	0	0
Chloroflexi	0	0	0	0	0	0	0	0	0	0	0	0	0	0	1	0	0	0	0	0	0	0	0	0	2	0	0	0	2	0	0	1	0	0	0	0	0	0	0	0	0	0	0	0	0	0	0	0	0
Anaerolineae	0	0	0	0	0	0	0	0	0	0	0	0	0	0	0	0	0	0	0	0	0	0	0	0	2	0	0	0	0	0	0	0	0	0	0	0	0	0	0	0	0	0	0	0	0	0	0	0	0
Anaerolineales	0	0	0	0	0	0	0	0	0	0	0	0	0	0	0	0	0	0	0	0	0	0	0	0	0	0	0	0	0	0	0	0	0	0	0	0	0	0	0	0	0	0	0	0	0	0	0	0	0
SBR1031	0	0	0	0	0	0	0	0	0	0	0	0	0	0	0	0	0	0	0	0	0	0	0	0	2	0	0	0	0	0	0	0	0	0	0	0	0	0	0	0	0	0	0	0	0	0	0	0	0
Dehalococcoidia	0	0	0	0	0	0	0	0	0	0	0	0	0	0	1	0	0	0	0	0	0	0	0	0	0	0	0	0	0	0	0	0	0	0	0	0	0	0	0	0	0	0	0	0	0	0	0	0	0
SAR202_clade	0	0	0	0	0	0	0	0	0	0	0	0	0	0	1	0	0	0	0	0	0	0	0	0	0	0	0	0	0	0	0	0	0	0	0	0	0	0	0	0	0	0	0	0	0	0	0	0	0
Gitt-GS-136	0	0	0	0	0	0	0	0	0	0	0	0	0	0	0	0	0	0	0	0	0	0	0	0	0	0	0	0	0	0	0	0	0	0	0	0	0	0	0	0	0	0	0	0	0	0	0	0	0
uncultured_bacterium	0	0	0	0	0	0	0	0	0	0	0	0	0	0	0	0	0	0	0	0	0	0	0	0	0	0	0	0	0	0	0	0	0	0	0	0	0	0	0	0	0	0	0	0	0	0	0	0	0
JG30-KF-CM66	0	0	0	0	0	0	0	0	0	0	0	0	0	0	0	0	0	0	0	0	0	0	0	0	0	0	0	0	0	0	0	0	0	0	0	0	0	0	0	0	0	0	0	0	0	0	0	0	0
uncultured_Chloroflexi_bacterium	0	0	0	0	0	0	0	0	0	0	0	0	0	0	0	0	0	0	0	0	0	0	0	0	0	0	0	0	0	0	0	0	0	0	0	0	0	0	0	0	0	0	0	0	0	0	0	0	0
KD4-96	0	0	0	0	0	0	0	0	0	0	0	0	0	0	0	0	0	0	0	0	0	0	0	0	0	0	0	0	2	0	0	1	0	0	0	0	0	0	0	0	0	0	0	0	0	0	0	0	0
uncultured_bacterium	0	0	0	0	0	0	0	0	0	0	0	0	0	0	0	0	0	0	0	0	0	0	0	0	0	0	0	0	2	0	0	1	0	0	0	0	0	0	0	0	0	0	0	0	0	0	0	0	0
Cyanobacteria	2023	867	1740	1593	512	544	814	355	344	455	184	345	426	748	877	335	735	870	777	1549	1091	1016	1503	994	90	146	1640	1452	2080	737	2052	1276	1200	238	359	444	496	748	902	1838	1771	1535	202	1876	2029	1919	3944	2006	1186
Oxyphotobacteria	2023	867	1740	1593	512	544	814	355	344	455	184	345	426	748	877	335	735	870	777	1549	1091	1016	1503	994	90	146	1640	1452	2080	737	2052	1276	1200	238	359	444	496	748	902	1838	1771	1535	202	1876	2029	1919	3944	2006	1186
Chloroplast	1986	822	1686	1575	508	534	795	344	332	437	177	296	388	627	709	315	699	751	688	1145	1082	922	1316	888	37	101	1603	1401	2071	734	2008	1179	1122	47	327	346	371	660	826	1820	1746	1515	201	1849	2004	1858	3911	1901	1080
Phormidesmiales	0	0	0	0	0	0	0	0	0	0	0	0	0	0	0	0	0	0	0	0	0	0	0	0	0	0	0	0	0	0	0	0	0	0	0	0	0	0	0	0	0	0	0	2	0	0	0	0	0
Synechococcales	37	45	54	18	4	10	19	11	12	18	7	49	38	121	168	20	36	119	89	404	9	94	187	106	53	45	37	51	9	3	44	97	78	191	32	98	125	88	76	18	25	20	1	25	25	61	33	105	106
Sericytochromatia	0	0	0	0	0	0	0	0	0	0	0	0	0	0	0	0	0	0	0	0	0	0	0	0	0	0	0	0	0	0	0	0	0	0	0	0	0	0	0	0	0	0	0	0	0	0	0	0	0
metagenome	0	0	0	0	0	0	0	0	0	0	0	0	0	0	0	0	0	0	0	0	0	0	0	0	0	0	0	0	0	0	0	0	0	0	0	0	0	0	0	0	0	0	0	0	0	0	0	0	0
uncultured_bacterium	0	0	0	0	0	0	0	0	0	0	0	0	0	0	0	0	0	0	0	0	0	0	0	0	0	0	0	0	0	0	0	0	0	0	0	0	0	0	0	0	0	0	0	0	0	0	0	0	0
Dependentiae	0	0	0	0	45	26	1	20	38	18	65	40	31	1	1	43	2	0	0	0	4	0	0	0	0	0	0	1	0	0	0	0	0	0	0	0	0	1	1	0	0	0	0	0	0	0	0	0	0
Babeliae	0	0	0	0	45	26	1	20	38	18	65	40	31	1	1	43	2	0	0	0	4	0	0	0	0	0	0	1	0	0	0	0	0	0	0	0	0	1	1	0	0	0	0	0	0	0	0	0	0
Babeliales	0	0	0	0	45	26	1	20	38	18	65	40	31	1	1	43	2	0	0	0	4	0	0	0	0	0	0	1	0	0	0	0	0	0	0	0	0	1	1	0	0	0	0	0	0	0	0	0	0
Elusimicrobia	0	0	0	0	0	0	0	0	0	0	0	0	0	0	0	0	0	0	0	0	0	0	0	0	0	0	0	0	0	0	0	0	0	0	0	0	0	0	0	0	0	0	0	0	0	0	0	0	0
Lineage_IIb	0	0	0	0	0	0	0	0	0	0	0	0	0	0	0	0	0	0	0	0	0	0	0	0	0	0	0	0	0	0	0	0	0	0	0	0	0	0	0	0	0	0	0	0	0	0	0	0	0
uncultured_archaeon	0	0	0	0	0	0	0	0	0	0	0	0	0	0	0	0	0	0	0	0	0	0	0	0	0	0	0	0	0	0	0	0	0	0	0	0	0	0	0	0	0	0	0	0	0	0	0	0	0
Epsilonbacteraeota	2	1	2	9	9	3	3	3	4	2	2	0	0	0	0	0	0	0	1	3	5	8	1	4	2	2	6	2	0	12	4	10	12	6	1	6	8	6	2	1	1	1	1	5	4	8	2	6	0
Campylobacteria	2	1	2	9	9	3	3	3	4	2	2	0	0	0	0	0	0	0	1	3	5	8	1	4	2	2	6	2	0	12	4	10	12	6	1	6	8	6	2	1	1	1	1	5	4	8	2	6	0
Campylobacterales	2	1	2	9	9	3	3	3	4	2	2	0	0	0	0	0	0	0	1	3	5	8	1	4	2	2	6	2	0	12	4	10	12	6	1	6	8	6	2	1	1	1	1	5	4	8	2	6	0
Euryarchaeota	1	16	7	4	1	2	0	3	2	3	0	0	0	1	0	5	3	4	4	6	1	0	3	2	0	0	3	0	0	0	6	2	0	0	13	2	0	1	2	1	4	1	2	4	2	5	1	4	3
Thermoplasmata	1	16	7	4	1	2	0	3	2	3	0	0	0	1	0	5	3	4	4	6	1	0	3	2	0	0	3	0	0	0	6	2	0	0	13	2	0	1	2	1	4	1	2	4	2	5	1	4	3
Marine_Group_II	1	16	7	4	1	2	0	3	2	3	0	0	0	1	0	5	3	4	4	6	1	0	3	2	0	0	3	0	0	0	6	2	0	0	13	2	0	1	2	1	4	1	2	4	2	5	1	4	3
Fibrobacteres	1	1	1	0	2	0	1	2	0	2	1	0	0	0	0	2	0	0	0	0	2	0	0	0	0	0	0	1	0	0	0	0	0	0	2	0	0	0	0	0	2	0	0	8	2	2	1	4	0
Chitinivibrionia	0	0	0	0	1	0	0	2	0	0	0	0	0	0	0	2	0	0	0	0	1	0	0	0	0	0	0	0	0	0	0	0	0	0	0	0	0	0	0	0	0	0	0	0	0	0	0	0	0
Chitinivibrionales	0	0	0	0	1	0	0	2	0	0	0	0	0	0	0	2	0	0	0	0	1	0	0	0	0	0	0	0	0	0	0	0	0	0	0	0	0	0	0	0	0	0	0	0	0	0	0	0	0
Fibrobacteria	1	1	1	0	1	0	1	0	0	2	1	0	0	0	0	0	0	0	0	0	1	0	0	0	0	0	0	1	0	0	0	0	0	0	2	0	0	0	0	0	2	0	0	8	2	2	1	4	0
Fibrobacterales	1	1	1	0	1	0	1	0	0	2	1	0	0	0	0	0	0	0	0	0	1	0	0	0	0	0	0	1	0	0	0	0	0	0	2	0	0	0	0	0	2	0	0	8	2	2	1	4	0
Firmicutes	0	0	2	0	0	1	0	6	0	0	0	1	0	3	0	0	0	0	0	0	0	0	0	0	2	0	0	0	0	0	1	4	0	0	1	0	0	0	0	1	1	2	1	0	0	0	0	0	0
Bacilli	0	0	0	0	0	1	0	3	0	0	0	1	0	3	0	0	0	0	0	0	0	0	0	0	2	0	0	0	0	0	1	4	0	0	0	0	0	0	0	1	1	2	1	0	0	0	0	0	0
Bacillales	0	0	0	0	0	1	0	0	0	0	0	1	0	3	0	0	0	0	0	0	0	0	0	0	2	0	0	0	0	0	1	2	0	0	0	0	0	0	0	1	1	2	1	0	0	0	0	0	0
Lactobacillales	0	0	0	0	0	0	0	3	0	0	0	0	0	0	0	0	0	0	0	0	0	0	0	0	0	0	0	0	0	0	0	2	0	0	0	0	0	0	0	0	0	0	0	0	0	0	0	0	0
Clostridia	0	0	2	0	0	0	0	3	0	0	0	0	0	0	0	0	0	0	0	0	0	0	0	0	0	0	0	0	0	0	0	0	0	0	1	0	0	0	0	0	0	0	0	0	0	0	0	0	0
Clostridiales	0	0	2	0	0	0	0	3	0	0	0	0	0	0	0	0	0	0	0	0	0	0	0	0	0	0	0	0	0	0	0	0	0	0	1	0	0	0	0	0	0	0	0	0	0	0	0	0	0
Erysipelotrichia	0	0	0	0	0	0	0	0	0	0	0	0	0	0	0	0	0	0	0	0	0	0	0	0	0	0	0	0	0	0	0	0	0	0	0	0	0	0	0	0	0	0	0	0	0	0	0	0	0
Erysipelotrichales	0	0	0	0	0	0	0	0	0	0	0	0	0	0	0	0	0	0	0	0	0	0	0	0	0	0	0	0	0	0	0	0	0	0	0	0	0	0	0	0	0	0	0	0	0	0	0	0	0
Negativicutes	0	0	0	0	0	0	0	0	0	0	0	0	0	0	0	0	0	0	0	0	0	0	0	0	0	0	0	0	0	0	0	0	0	0	0	0	0	0	0	0	0	0	0	0	0	0	0	0	0
Selenomonadales	0	0	0	0	0	0	0	0	0	0	0	0	0	0	0	0	0	0	0	0	0	0	0	0	0	0	0	0	0	0	0	0	0	0	0	0	0	0	0	0	0	0	0	0	0	0	0	0	0
Fusobacteria	0	0	0	1	10	2	2	4	6	2	8	7	3	2	0	12	1	0	3	0	3	1	0	1	1	0	0	6	2	9	2	0	0	0	1	2	3	1	2	0	2	0	0	2	1	0	0	0	2
Fusobacteriia	0	0	0	1	10	2	2	4	6	2	8	7	3	2	0	12	1	0	3	0	3	1	0	1	1	0	0	6	2	9	2	0	0	0	1	2	3	1	2	0	2	0	0	2	1	0	0	0	2
Fusobacteriales	0	0	0	1	10	2	2	4	6	2	8	7	3	2	0	12	1	0	3	0	3	1	0	1	1	0	0	6	2	9	2	0	0	0	1	2	3	1	2	0	2	0	0	2	1	0	0	0	2
Gemmatimonadetes	0	0	0	0	0	0	0	0	0	0	0	0	0	0	0	0	0	0	0	0	0	0	0	0	0	0	0	0	2	0	0	0	0	0	0	0	0	0	0	0	0	0	0	0	0	0	0	0	0
BD2-11_terrestrial_group	0	0	0	0	0	0	0	0	0	0	0	0	0	0	0	0	0	0	0	0	0	0	0	0	0	0	0	0	2	0	0	0	0	0	0	0	0	0	0	0	0	0	0	0	0	0	0	0	0
uncultured_bacterium	0	0	0	0	0	0	0	0	0	0	0	0	0	0	0	0	0	0	0	0	0	0	0	0	0	0	0	0	2	0	0	0	0	0	0	0	0	0	0	0	0	0	0	0	0	0	0	0	0
Hydrogenedentes	0	0	0	0	0	0	0	0	0	0	0	0	0	0	0	0	0	0	0	0	0	0	0	0	0	0	0	0	0	0	0	0	0	0	0	0	0	0	0	0	0	0	0	0	0	0	0	0	0
Hydrogenedentia	0	0	0	0	0	0	0	0	0	0	0	0	0	0	0	0	0	0	0	0	0	0	0	0	0	0	0	0	0	0	0	0	0	0	0	0	0	0	0	0	0	0	0	0	0	0	0	0	0
Hydrogenedentiales	0	0	0	0	0	0	0	0	0	0	0	0	0	0	0	0	0	0	0	0	0	0	0	0	0	0	0	0	0	0	0	0	0	0	0	0	0	0	0	0	0	0	0	0	0	0	0	0	0
Kiritimatiellaeota	0	0	0	0	0	0	0	0	0	0	0	0	0	0	0	0	0	0	0	0	2	0	0	0	0	0	0	0	0	0	0	0	0	0	0	0	0	0	0	0	0	0	0	0	0	0	0	0	0
Kiritimatiellae	0	0	0	0	0	0	0	0	0	0	0	0	0	0	0	0	0	0	0	0	2	0	0	0	0	0	0	0	0	0	0	0	0	0	0	0	0	0	0	0	0	0	0	0	0	0	0	0	0
WCHB1-41	0	0	0	0	0	0	0	0	0	0	0	0	0	0	0	0	0	0	0	0	2	0	0	0	0	0	0	0	0	0	0	0	0	0	0	0	0	0	0	0	0	0	0	0	0	0	0	0	0
Latescibacteria	0	0	0	2	0	0	0	0	0	0	0	0	0	0	0	0	0	0	0	0	0	0	0	0	0	0	0	0	0	0	0	0	0	0	0	0	0	0	0	0	0	0	0	0	0	0	0	0	0
uncultured_bacterium	0	0	0	2	0	0	0	0	0	0	0	0	0	0	0	0	0	0	0	0	0	0	0	0	0	0	0	0	0	0	0	0	0	0	0	0	0	0	0	0	0	0	0	0	0	0	0	0	0
Lentisphaerae	2	0	4	7	0	2	6	1	2	1	4	1	0	1	3	1	1	1	2	0	4	0	1	1	0	0	0	3	0	2	2	0	0	0	0	0	0	1	0	0	2	3	1	2	4	2	3	2	2
Lentisphaeria	0	0	4	4	0	1	3	0	2	0	0	0	0	1	3	1	0	1	0	0	1	0	0	1	0	0	0	1	0	0	0	0	0	0	0	0	0	0	0	0	2	3	1	2	2	1	3	2	2
Lentisphaerales	0	0	4	4	0	1	3	0	0	0	0	0	0	0	3	1	0	1	0	0	1	0	0	1	0	0	0	1	0	0	0	0	0	0	0	0	0	0	0	0	2	3	1	2	2	1	3	2	2
Victivallales	0	0	0	0	0	0	0	0	2	0	0	0	0	1	0	0	0	0	0	0	0	0	0	0	0	0	0	0	0	0	0	0	0	0	0	0	0	0	0	0	0	0	0	0	0	0	0	0	0
Oligosphaeria	2	0	0	3	0	1	3	1	0	1	4	1	0	0	0	0	1	0	2	0	3	0	1	0	0	0	0	2	0	2	2	0	0	0	0	0	0	1	0	0	0	0	0	0	2	1	0	0	0
P.palmC41	0	0	0	0	0	1	0	0	0	0	2	1	0	0	0	0	0	0	0	0	2	0	0	0	0	0	0	1	0	0	0	0	0	0	0	0	0	0	0	0	0	0	0	0	0	0	0	0	0
SS1-B-02-17	2	0	0	3	0	0	3	1	0	1	2	0	0	0	0	0	1	0	2	0	1	0	1	0	0	0	0	1	0	2	2	0	0	0	0	0	0	1	0	0	0	0	0	0	2	1	0	0	0
Margulisbacteria	0	1	3	6	0	0	0	2	0	0	2	1	3	1	0	1	0	0	4	1	0	2	2	2	1	2	0	2	0	1	1	3	0	0	0	0	2	3	3	3	1	2	1	0	3	0	0	3	0
metagenome	0	1	2	4	0	0	0	0	0	0	0	0	0	0	0	0	0	0	0	0	0	2	0	0	0	1	0	0	0	1	0	0	0	0	0	0	0	1	0	0	1	0	1	0	3	0	0	0	0
uncultured_bacterium	0	0	1	2	0	0	0	2	0	0	2	1	0	1	0	1	0	0	4	1	0	0	2	2	0	0	0	2	0	0	0	2	0	0	0	0	2	2	2	2	0	1	0	0	0	0	0	1	0
uncultured_marine_cyanobacterium	0	0	0	0	0	0	0	0	0	0	0	0	3	0	0	0	0	0	0	0	0	0	0	0	1	1	0	0	0	0	1	1	0	0	0	0	0	0	1	1	0	1	0	0	0	0	0	2	0
Marinimicrobia_(SAR406_clade)	5	8	7	1	0	1	0	3	0	2	0	1	0	1	0	0	1	2	1	1	0	3	1	2	0	1	1	0	0	0	2	1	2	0	0	0	0	0	1	1	11	2	1	3	8	6	5	7	4
marine_metagenome	2	4	6	0	0	1	0	0	0	1	0	0	0	0	0	0	0	0	1	0	0	1	0	2	0	1	1	0	0	0	2	0	2	0	0	0	0	0	0	0	6	1	0	0	3	6	2	0	0
uncultured_bacterium	0	0	0	0	0	0	0	0	0	0	0	0	0	0	0	0	0	0	0	0	0	0	0	0	0	0	0	0	0	0	0	0	0	0	0	0	0	0	0	0	0	1	0	0	0	0	0	3	0
uncultured_bacterium_MB13C05	3	2	1	1	0	0	0	3	0	1	0	1	0	1	0	0	1	2	0	1	0	2	1	0	0	0	0	0	0	0	0	1	0	0	0	0	0	0	1	1	5	0	1	3	5	0	1	4	4
uncultured_marine_bacterium	0	2	0	0	0	0	0	0	0	0	0	0	0	0	0	0	0	0	0	0	0	0	0	0	0	0	0	0	0	0	0	0	0	0	0	0	0	0	0	0	0	0	0	0	0	0	2	0	0
Nitrospinae	0	0	0	0	0	0	0	0	0	0	0	0	0	0	0	0	0	0	0	0	0	0	0	0	0	0	0	0	0	0	0	0	0	0	0	0	0	0	0	0	0	0	0	0	0	0	0	0	0
Nitrospinia	0	0	0	0	0	0	0	0	0	0	0	0	0	0	0	0	0	0	0	0	0	0	0	0	0	0	0	0	0	0	0	0	0	0	0	0	0	0	0	0	0	0	0	0	0	0	0	0	0
Nitrospinales	0	0	0	0	0	0	0	0	0	0	0	0	0	0	0	0	0	0	0	0	0	0	0	0	0	0	0	0	0	0	0	0	0	0	0	0	0	0	0	0	0	0	0	0	0	0	0	0	0
Nitrospirae	0	1	1	0	0	0	0	0	0	0	0	0	3	0	0	0	0	1	0	0	0	0	0	0	0	0	0	0	0	0	0	0	0	0	0	0	0	0	0	1	1	0	0	0	0	0	0	0	0
Nitrospira	0	1	1	0	0	0	0	0	0	0	0	0	3	0	0	0	0	1	0	0	0	0	0	0	0	0	0	0	0	0	0	0	0	0	0	0	0	0	0	1	1	0	0	0	0	0	0	0	0
Nitrospirales	0	1	1	0	0	0	0	0	0	0	0	0	3	0	0	0	0	1	0	0	0	0	0	0	0	0	0	0	0	0	0	0	0	0	0	0	0	0	0	1	1	0	0	0	0	0	0	0	0
Omnitrophicaeota	0	0	0	0	0	0	0	0	0	0	0	0	0	0	0	0	0	0	0	0	0	2	0	0	0	0	0	0	0	0	0	0	0	0	0	0	0	0	2	0	0	0	0	0	2	0	0	0	0
uncultured_bacterium	0	0	0	0	0	0	0	0	0	0	0	0	0	0	0	0	0	0	0	0	0	2	0	0	0	0	0	0	0	0	0	0	0	0	0	0	0	0	2	0	0	0	0	0	0	0	0	0	0
uncultured_Verrucomicrobia_bacterium	0	0	0	0	0	0	0	0	0	0	0	0	0	0	0	0	0	0	0	0	0	0	0	0	0	0	0	0	0	0	0	0	0	0	0	0	0	0	0	0	0	0	0	0	2	0	0	0	0
Patescibacteria	1	3	2	4	1	3	1	5	6	2	6	12	4	2	2	5	3	8	0	0	7	2	4	0	0	3	0	1	1	0	4	1	0	0	1	8	1	0	0	1	1	0	0	4	0	1	0	0	0
ABY1	0	0	0	0	0	0	0	0	0	0	0	0	0	0	0	0	0	0	0	0	0	0	2	0	0	0	0	0	0	0	0	0	0	0	0	0	0	0	0	0	0	0	0	0	0	0	0	0	0
Candidatus_Falkowbacteria	0	0	0	0	0	0	0	0	0	0	0	0	0	0	0	0	0	0	0	0	0	0	2	0	0	0	0	0	0	0	0	0	0	0	0	0	0	0	0	0	0	0	0	0	0	0	0	0	0
Candidatus_Magasanikbacteria	0	0	0	0	0	0	0	0	0	0	0	0	0	0	0	0	0	0	0	0	0	0	0	0	0	0	0	0	0	0	0	0	0	0	0	0	0	0	0	0	0	0	0	0	0	0	0	0	0
Gracilibacteria	0	1	1	0	1	0	0	0	0	0	0	0	0	0	0	0	0	0	0	0	0	1	0	0	0	0	0	0	0	0	3	0	0	0	0	6	0	0	0	0	1	0	0	4	0	1	0	0	0
Absconditabacteriales_(SR1)	0	0	0	0	0	0	0	0	0	0	0	0	0	0	0	0	0	0	0	0	0	0	0	0	0	0	0	0	0	0	0	0	0	0	0	0	0	0	0	0	0	0	0	0	0	0	0	0	0
Candidatus_Peregrinibacteria	0	0	0	0	0	0	0	0	0	0	0	0	0	0	0	0	0	0	0	0	0	0	0	0	0	0	0	0	0	0	0	0	0	0	0	0	0	0	0	0	0	0	0	2	0	0	0	0	0
JGI_0000069-P22	0	0	0	0	1	0	0	0	0	0	0	0	0	0	0	0	0	0	0	0	0	0	0	0	0	0	0	0	0	0	3	0	0	0	0	3	0	0	0	0	1	0	0	0	0	1	0	0	0
marine_metagenome	0	0	0	0	0	0	0	0	0	0	0	0	0	0	0	0	0	0	0	0	0	0	0	0	0	0	0	0	0	0	0	0	0	0	0	0	0	0	0	0	0	0	0	2	0	0	0	0	0
uncultured_bacterium	0	1	1	0	0	0	0	0	0	0	0	0	0	0	0	0	0	0	0	0	0	1	0	0	0	0	0	0	0	0	0	0	0	0	0	3	0	0	0	0	0	0	0	0	0	0	0	0	0
uncultured_Helicobacter_sp	0	0	0	0	0	0	0	0	0	0	0	0	0	0	0	0	0	0	0	0	0	0	0	0	0	0	0	0	0	0	0	0	0	0	0	0	0	0	0	0	0	0	0	0	0	0	0	0	0
uncultured_organism	0	0	0	0	0	0	0	0	0	0	0	0	0	0	0	0	0	0	0	0	0	0	0	0	0	0	0	0	0	0	0	0	0	0	0	0	0	0	0	0	0	0	0	0	0	0	0	0	0
Parcubacteria	1	2	1	3	0	3	1	5	6	2	6	12	4	2	2	5	3	8	0	0	7	1	2	0	0	3	0	1	1	0	1	1	0	0	1	2	1	0	0	1	0	0	0	0	0	0	0	0	0
Candidatus_Campbellbacteria	1	0	0	3	0	2	0	3	0	0	1	4	2	0	0	2	1	1	0	0	3	0	2	0	0	0	0	1	0	0	0	1	0	0	0	1	1	0	0	0	0	0	0	0	0	0	0	0	0
Candidatus_Kaiserbacteria	0	2	1	0	0	0	0	2	2	0	0	0	2	0	0	0	0	2	0	0	0	0	0	0	0	0	0	0	1	0	1	0	0	0	1	0	0	0	0	0	0	0	0	0	0	0	0	0	0
Candidatus_Lloydbacteria	0	0	0	0	0	0	0	0	0	0	0	0	0	0	0	0	0	0	0	0	0	0	0	0	0	0	0	0	0	0	0	0	0	0	0	0	0	0	0	0	0	0	0	0	0	0	0	0	0
Candidatus_Nomurabacteria	0	0	0	0	0	1	0	0	4	2	1	0	0	2	0	2	2	2	0	0	0	1	0	0	0	0	0	0	0	0	0	0	0	0	0	0	0	0	0	1	0	0	0	0	0	0	0	0	0
Candidatus_Yonathbacteria	0	0	0	0	0	0	1	0	0	0	4	8	0	0	2	1	0	3	0	0	4	0	0	0	0	3	0	0	0	0	0	0	0	0	0	1	0	0	0	0	0	0	0	0	0	0	0	0	0
uncultured_bacterium	0	0	0	0	0	0	0	0	0	0	0	0	0	0	0	0	0	0	0	0	0	0	0	0	0	0	0	0	0	0	0	0	0	0	0	0	0	0	0	0	0	0	0	0	0	0	0	0	0
Saccharimonadia	0	0	0	1	0	0	0	0	0	0	0	0	0	0	0	0	0	0	0	0	0	0	0	0	0	0	0	0	0	0	0	0	0	0	0	0	0	0	0	0	0	0	0	0	0	0	0	0	0
Saccharimonadales	0	0	0	1	0	0	0	0	0	0	0	0	0	0	0	0	0	0	0	0	0	0	0	0	0	0	0	0	0	0	0	0	0	0	0	0	0	0	0	0	0	0	0	0	0	0	0	0	0
WS6_(Dojkabacteria)	0	0	0	0	0	0	0	0	0	0	0	0	0	0	0	0	0	0	0	0	0	0	0	0	0	0	0	0	0	0	0	0	0	0	0	0	0	0	0	0	0	0	0	0	0	0	0	0	0
uncultured_bacterium	0	0	0	0	0	0	0	0	0	0	0	0	0	0	0	0	0	0	0	0	0	0	0	0	0	0	0	0	0	0	0	0	0	0	0	0	0	0	0	0	0	0	0	0	0	0	0	0	0
Planctomycetes	424	52	79	89	41	92	398	51	78	130	210	287	157	336	552	121	183	417	184	359	97	249	56	93	389	162	201	123	57	223	83	136	178	187	50	205	97	47	70	37	51	49	23	29	22	16	8	9	5
028H05-P-BN-P5	0	0	0	0	0	0	0	0	0	0	0	0	0	2	0	0	0	0	0	0	0	0	0	0	0	0	0	0	0	0	0	0	0	0	0	0	0	0	0	0	0	0	0	0	0	0	0	0	0
uncultured_bacterium	0	0	0	0	0	0	0	0	0	0	0	0	0	2	0	0	0	0	0	0	0	0	0	0	0	0	0	0	0	0	0	0	0	0	0	0	0	0	0	0	0	0	0	0	0	0	0	0	0
uncultured_planctomycete	0	0	0	0	0	0	0	0	0	0	0	0	0	0	0	0	0	0	0	0	0	0	0	0	0	0	0	0	0	0	0	0	0	0	0	0	0	0	0	0	0	0	0	0	0	0	0	0	0
BD7-11	0	0	3	0	0	0	3	0	0	4	0	0	0	0	0	0	2	0	0	0	0	0	2	0	0	0	0	0	0	0	0	1	0	0	0	0	0	0	0	0	0	0	0	0	0	0	0	0	0
uncultured_bacterium	0	0	0	0	0	0	0	0	0	0	0	0	0	0	0	0	0	0	0	0	0	0	0	0	0	0	0	0	0	0	0	0	0	0	0	0	0	0	0	0	0	0	0	0	0	0	0	0	0
uncultured_marine_bacterium	0	0	3	0	0	0	3	0	0	1	0	0	0	0	0	0	2	0	0	0	0	0	0	0	0	0	0	0	0	0	0	1	0	0	0	0	0	0	0	0	0	0	0	0	0	0	0	0	0
uncultured_planctomycete	0	0	0	0	0	0	0	0	0	3	0	0	0	0	0	0	0	0	0	0	0	0	2	0	0	0	0	0	0	0	0	0	0	0	0	0	0	0	0	0	0	0	0	0	0	0	0	0	0
OM190	39	1	6	11	3	13	67	3	7	18	18	17	19	88	183	6	30	90	79	15	2	5	0	0	42	19	8	15	16	85	14	31	21	20	3	34	11	6	7	4	0	1	0	0	2	2	0	0	0
uncultured_bacterium	39	1	6	9	3	13	67	3	7	16	17	16	19	88	183	6	30	90	78	15	2	5	0	0	42	19	8	15	15	85	14	31	21	20	3	34	11	6	7	4	0	1	0	0	2	2	0	0	0
uncultured_Planctomyces_sp	0	0	0	2	0	0	0	0	0	2	0	0	0	0	0	0	0	0	1	0	0	0	0	0	0	0	0	0	1	0	0	0	0	0	0	0	0	0	0	0	0	0	0	0	0	0	0	0	0
uncultured_Planctomycetaceae_bacterium	0	0	0	0	0	0	0	0	0	0	0	0	0	0	0	0	0	0	0	0	0	0	0	0	0	0	0	0	0	0	0	0	0	0	0	0	0	0	0	0	0	0	0	0	0	0	0	0	0
uncultured_planctomycete	0	0	0	0	0	0	0	0	0	0	1	1	0	0	0	0	0	0	0	0	0	0	0	0	0	0	0	0	0	0	0	0	0	0	0	0	0	0	0	0	0	0	0	0	0	0	0	0	0
Phycisphaerae	97	13	20	22	22	45	147	20	26	62	51	68	42	111	223	40	69	204	57	213	70	203	13	34	123	77	42	16	4	22	11	31	59	72	0	44	23	14	25	4	14	9	8	0	1	1	0	1	1
Phycisphaerales	97	13	20	22	22	45	147	20	26	62	51	68	42	111	223	40	69	204	57	213	70	203	13	34	123	77	42	16	4	22	11	31	59	72	0	44	23	14	25	4	14	9	8	0	1	1	0	1	1
Pla3_lineage	0	0	0	0	0	0	0	0	0	0	0	0	0	0	0	0	0	0	0	0	0	0	0	0	0	0	0	0	0	0	0	0	0	0	0	0	0	0	0	0	0	0	0	0	0	0	0	0	0
uncultured_bacterium	0	0	0	0	0	0	0	0	0	0	0	0	0	0	0	0	0	0	0	0	0	0	0	0	0	0	0	0	0	0	0	0	0	0	0	0	0	0	0	0	0	0	0	0	0	0	0	0	0
uncultured_marine_bacterium	0	0	0	0	0	0	0	0	0	0	0	0	0	0	0	0	0	0	0	0	0	0	0	0	0	0	0	0	0	0	0	0	0	0	0	0	0	0	0	0	0	0	0	0	0	0	0	0	0
uncultured_planctomycete	0	0	0	0	0	0	0	0	0	0	0	0	0	0	0	0	0	0	0	0	0	0	0	0	0	0	0	0	0	0	0	0	0	0	0	0	0	0	0	0	0	0	0	0	0	0	0	0	0
Pla4_lineage	0	0	0	0	0	0	0	0	0	0	0	0	0	0	0	0	0	0	0	0	0	0	0	0	0	0	0	0	0	0	0	0	0	0	0	0	0	0	0	0	0	0	0	0	0	0	0	0	0
uncultured_bacterium	0	0	0	0	0	0	0	0	0	0	0	0	0	0	0	0	0	0	0	0	0	0	0	0	0	0	0	0	0	0	0	0	0	0	0	0	0	0	0	0	0	0	0	0	0	0	0	0	0
Planctomycetacia	288	36	50	56	16	34	181	28	44	46	141	202	96	135	146	75	82	123	46	131	24	41	39	58	224	65	151	92	37	116	58	73	97	95	47	127	63	26	38	29	37	39	15	29	19	13	8	8	4
Gemmatales	0	0	0	0	0	0	0	0	0	0	0	0	0	0	0	0	0	0	0	0	0	0	0	0	0	0	0	0	0	0	0	0	0	0	0	0	0	0	0	0	0	0	0	0	0	0	0	0	0
Isosphaerales	0	0	0	0	0	0	0	0	0	0	0	0	0	0	0	0	0	0	0	0	0	0	0	0	0	0	0	0	0	0	0	0	0	0	0	0	0	0	0	0	0	0	0	0	0	0	0	0	0
Pirellulales	285	36	49	56	16	34	181	28	42	46	136	202	95	134	146	75	82	123	45	131	21	39	39	58	219	65	151	92	37	116	55	72	97	94	44	126	63	26	38	28	37	38	15	29	19	13	8	8	3
Planctomycetales	3	0	1	0	0	0	0	0	2	0	5	0	1	1	0	0	0	0	1	0	3	2	0	0	5	0	0	0	0	0	3	1	0	1	3	1	0	0	0	1	0	1	0	0	0	0	0	0	1
vadinHA49	0	2	0	0	0	0	0	0	1	0	0	0	0	0	0	0	0	0	2	0	1	0	2	1	0	1	0	0	0	0	0	0	1	0	0	0	0	1	0	0	0	0	0	0	0	0	0	0	0
uncultured_bacterium	0	2	0	0	0	0	0	0	1	0	0	0	0	0	0	0	0	0	2	0	1	0	2	1	0	1	0	0	0	0	0	0	1	0	0	0	0	1	0	0	0	0	0	0	0	0	0	0	0
Proteobacteria	4883	4592	4093	4316	5565	4996	6300	5688	5541	5171	4097	4024	4822	6288	6543	4563	5280	5568	6237	5753	4813	5288	5077	6146	2830	4695	4012	3544	3659	5731	3678	3613	4122	2186	2965	3185	4555	4974	5273	3741	5336	6000	6846	4500	4795	4591	3804	4875	4987
Alphaproteobacteria	2691	3348	2634	2688	2857	2455	3397	2855	2985	2809	2382	2461	2602	3777	4415	2951	3720	3601	4019	4270	2733	3388	3315	4131	1411	2598	2757	2190	2077	3304	2883	2582	2878	1368	2318	1914	2569	2898	3261	2696	3227	3367	4837	3410	3739	3792	2982	3950	3932
Acetobacterales	0	0	0	0	0	0	0	0	0	0	0	0	0	0	0	0	0	0	0	0	0	0	0	0	0	0	0	0	0	0	0	0	0	0	0	0	0	0	0	0	0	0	0	0	0	0	0	0	0
Alphaproteobacteria_Incertae_Sedis	0	0	0	0	0	0	0	0	0	0	0	0	0	0	0	0	0	0	0	0	0	0	0	0	0	0	0	0	0	0	0	0	0	0	0	0	0	0	0	0	0	0	0	0	0	0	0	0	0
Azospirillales	0	0	0	0	0	0	0	0	0	0	0	0	0	0	0	0	0	0	0	0	0	0	0	0	0	0	0	1	0	0	0	0	2	0	0	0	0	0	0	0	0	0	0	0	0	0	0	0	0
Caedibacterales	0	0	0	0	0	0	0	0	0	0	0	0	0	0	0	0	0	0	0	0	0	0	0	0	0	0	1	0	0	1	0	1	0	6	0	0	0	0	1	0	0	0	0	0	1	0	0	0	0
Caulobacterales	9	5	3	5	6	6	2	5	14	11	33	32	17	9	13	7	4	2	57	0	1	1	0	2	1	6	3	3	0	28	3	1	5	2	2	4	0	0	1	1	2	2	5	0	0	1	1	0	4
Holosporales	0	0	0	0	0	0	0	0	0	0	0	0	0	0	0	0	0	0	0	0	0	0	0	0	0	0	0	0	0	0	0	1	1	0	0	0	0	0	0	0	0	0	0	0	0	0	0	0	0
Kordiimonadales	17	23	35	54	19	7	2	13	22	3	21	14	5	3	1	6	0	5	0	3	32	79	75	29	2	1	36	20	27	28	18	20	19	1	8	11	20	29	20	16	20	16	1	39	28	15	12	29	14
Micavibrionales	1	1	0	0	4	0	1	0	4	0	14	5	2	0	1	6	3	2	1	0	9	1	0	0	0	1	0	0	0	0	0	0	1	2	1	0	0	0	0	0	3	0	1	5	1	0	1	1	0
NRL2	0	0	0	0	0	0	0	0	0	0	0	0	0	0	0	0	0	0	0	0	0	0	0	0	0	0	0	0	0	0	0	0	0	0	0	0	0	0	0	0	0	0	0	0	0	0	0	0	0
Paracaedibacterales	0	0	0	0	0	0	0	0	0	0	0	0	0	0	0	0	0	0	0	0	0	0	0	0	0	0	0	0	0	0	0	0	0	0	0	0	0	0	0	0	0	0	0	0	0	0	0	0	0
Parvibaculales	28	412	94	26	60	51	41	57	57	21	23	23	37	36	49	156	80	44	71	188	13	34	26	47	4	20	33	26	35	91	126	53	42	4	52	19	31	42	52	141	155	154	130	219	196	195	106	194	130
Puniceispirillales	440	955	644	549	508	511	565	544	520	491	290	272	394	471	541	413	473	407	466	321	545	438	464	370	34	146	529	279	357	462	527	450	616	52	206	240	316	381	465	535	678	671	644	781	891	1010	607	960	540
Rhizobiales	1	1	1	1	2	0	2	0	0	0	5	5	2	0	0	2	0	0	0	0	0	0	0	2	1	4	0	0	0	3	0	2	1	0	1	0	0	0	0	0	2	0	2	0	0	0	0	0	1
Rhodobacterales	601	1030	1012	1153	1172	866	803	1242	1281	1068	1434	1302	949	730	1055	1160	948	976	978	605	995	686	325	628	889	776	736	931	1008	1401	945	817	1050	988	1689	729	401	357	502	547	847	841	3591	806	678	660	898	865	1963
Rhodospirillales	230	48	134	170	148	123	303	136	132	166	60	91	148	497	442	162	315	378	426	487	29	162	154	116	25	96	55	65	52	84	31	50	59	13	16	69	114	115	178	42	121	180	33	63	68	34	27	36	10
Rhodovibrionales	113	7	2	12	39	62	69	22	33	64	27	19	44	63	137	42	37	100	47	67	43	14	2	74	42	93	44	27	8	43	10	33	37	5	4	47	24	7	11	5	8	16	23	12	14	14	14	23	12
Rickettsiales	5	19	4	5	17	6	9	13	39	5	31	27	19	4	3	34	29	12	19	7	18	6	6	10	3	4	19	6	3	14	23	9	6	11	1	5	7	13	9	6	7	15	19	13	13	21	10	31	17
SAR11_clade	1215	839	695	701	869	816	1580	809	871	963	427	635	972	1908	2092	941	1804	1660	1904	2454	1012	1927	2242	2835	363	1423	1290	808	575	1140	1182	1123	1012	261	256	766	1630	1918	1974	1372	1356	1420	384	1454	1834	1822	1301	1798	1231
Sneathiellales	0	0	0	0	0	0	0	0	0	0	0	2	0	0	0	0	0	0	0	2	0	0	0	0	0	0	0	0	0	0	0	0	0	0	0	0	0	0	0	0	0	1	0	0	0	0	0	0	1
Sphingomonadales	14	2	2	1	1	2	2	4	1	5	7	15	0	8	2	12	2	2	7	4	5	4	3	5	32	1	2	16	4	5	9	6	13	11	78	5	1	3	5	15	4	6	4	9	4	13	1	5	8
Thalassobaculales	12	0	2	4	12	4	13	10	11	11	10	18	13	40	77	7	21	12	41	129	31	35	15	10	3	8	1	4	4	0	2	2	1	0	0	7	6	10	23	5	5	14	0	3	1	0	0	1	0
Tistrellales	0	0	0	0	0	0	0	0	0	0	0	0	0	4	0	0	0	0	0	0	0	0	0	0	0	0	0	0	0	0	1	0	0	0	0	0	0	0	0	0	0	0	0	0	0	0	0	0	0
uncultured	5	6	6	7	0	1	5	0	0	1	0	1	0	4	2	3	4	1	2	3	0	1	3	3	12	19	8	4	4	4	6	14	13	12	4	12	19	23	20	11	19	31	0	6	10	7	4	7	1
Deltaproteobacteria	109	24	43	51	43	61	81	20	39	63	32	76	52	80	54	51	69	72	22	259	65	21	15	34	46	41	41	76	30	32	11	25	29	22	5	45	51	43	48	16	29	34	4	18	23	29	9	10	10
Bdellovibrionales	60	15	36	37	31	41	32	9	29	43	18	63	33	54	29	26	42	46	5	32	29	2	5	21	41	33	26	45	18	19	3	12	16	7	4	27	17	13	12	6	16	17	2	14	19	21	7	9	7
Bradymonadales	0	2	0	1	0	0	0	1	0	0	6	10	5	1	1	15	1	0	1	0	2	0	1	0	0	0	0	0	0	0	0	4	0	0	1	0	0	0	0	0	0	2	0	0	0	0	0	0	1
Desulfobacterales	0	0	0	0	0	0	0	0	0	0	0	0	0	0	0	0	0	0	0	0	0	0	0	0	3	0	0	0	0	0	0	0	0	0	0	0	0	0	0	0	0	0	0	0	0	0	0	0	0
Desulfovibrionales	0	0	0	0	0	0	0	0	0	0	0	0	0	0	0	0	0	0	0	0	0	0	0	0	0	0	0	0	0	0	0	0	0	0	0	0	0	0	0	0	0	0	0	0	0	0	0	0	0
Desulfuromonadales	0	0	0	0	0	0	0	0	0	0	0	0	0	0	0	0	0	0	0	0	0	0	0	0	0	0	0	0	0	0	0	0	0	0	0	0	0	0	0	0	0	0	0	0	0	0	0	0	0
Myxococcales	0	0	0	0	1	1	2	0	0	0	0	0	0	0	0	0	2	0	2	1	2	0	1	2	0	0	0	1	0	0	1	0	0	0	0	1	0	0	1	7	3	3	0	1	2	0	0	0	2
NB1-j	13	0	3	2	0	1	8	0	0	0	0	0	0	2	0	2	0	1	0	18	0	5	2	10	2	6	5	6	0	2	2	1	1	3	0	1	0	3	4	1	9	5	1	0	0	0	0	0	0
Oligoflexales	0	0	0	0	0	1	0	0	2	0	1	0	0	0	0	0	1	0	0	0	4	1	0	0	0	0	0	0	0	0	0	0	0	0	0	0	0	0	0	0	0	2	0	0	0	0	0	0	0
PB19	17	5	2	8	3	11	15	4	4	13	3	1	5	2	5	2	7	15	4	208	26	8	6	1	0	2	9	22	12	5	3	7	10	12	0	15	34	27	31	2	0	4	0	3	2	8	2	1	0
SAR324_clade(Marine_group_B)	19	2	2	3	8	6	24	6	4	7	4	2	9	21	19	6	16	10	10	0	2	5	0	0	0	0	1	2	0	6	2	1	2	0	0	1	0	0	0	0	1	1	1	0	0	0	0	0	0
Gammaproteobacteria	2083	1219	1416	1577	2665	2480	2822	2813	2517	2299	1683	1487	2168	2431	2074	1561	1491	1895	2196	1224	2015	1879	1747	1981	1373	2056	1214	1278	1552	2395	784	1006	1215	796	642	1226	1935	2033	1964	1029	2080	2599	2005	1072	1033	770	813	915	1045
Acidithiobacillales	0	0	0	0	0	0	0	0	0	0	0	0	0	0	0	0	2	0	0	0	0	0	0	0	0	0	0	0	0	0	0	0	0	0	0	0	0	0	0	0	0	2	0	0	0	0	0	0	0
Aeromonadales	0	0	0	0	0	0	0	0	0	0	0	0	0	0	0	0	0	0	0	0	0	0	0	0	0	0	0	0	0	0	0	0	0	0	0	0	0	0	0	0	0	0	0	0	0	0	0	0	0
Alteromonadales	11	72	19	8	6	9	11	18	9	18	34	14	25	16	19	14	12	12	27	15	12	18	21	12	16	5	14	7	0	22	84	16	59	6	119	13	15	7	1	43	22	15	36	49	28	60	34	54	109
Arenicellales	0	0	0	1	0	0	0	0	0	0	3	3	1	0	0	2	0	1	0	0	0	2	0	0	0	0	0	1	1	4	0	0	1	2	4	0	0	0	1	0	0	0	0	0	0	1	2	0	0
AT-s2-59	0	0	0	0	0	0	2	0	0	0	0	0	0	0	0	0	0	0	0	0	0	0	0	0	0	0	0	1	0	0	0	0	0	0	0	0	0	0	0	0	0	0	0	0	0	0	0	0	0
B2M28	0	0	0	0	1	0	0	0	0	0	0	0	0	0	0	0	0	0	0	0	0	0	0	0	0	0	0	2	1	1	0	0	0	0	0	0	0	0	0	0	0	0	0	0	0	0	0	0	0
BD72BR169	0	0	0	0	0	0	0	0	0	0	0	0	0	0	0	0	0	0	0	0	0	0	0	0	0	0	0	0	0	0	0	0	0	0	0	0	0	0	0	0	0	0	0	0	0	0	0	0	0
Betaproteobacteriales	127	173	194	129	184	157	141	177	164	167	78	108	109	158	93	162	197	194	101	69	176	129	107	86	13	63	160	90	67	146	103	161	206	21	35	92	141	132	188	109	131	118	147	132	112	112	90	131	78
Cellvibrionales	201	434	233	224	347	411	431	399	320	424	286	358	354	410	478	262	317	283	520	108	173	128	80	81	412	264	132	145	157	583	273	240	247	406	315	196	141	107	125	160	153	199	345	100	135	100	85	123	161
CHAB-XI-27	0	0	0	0	0	0	0	0	0	0	0	0	0	0	0	0	0	0	0	0	0	0	2	0	0	0	0	0	0	0	0	0	0	0	0	0	0	0	0	0	0	0	0	0	0	0	0	0	0
Chromatiales	0	0	0	1	0	0	0	0	0	0	0	2	0	1	0	0	0	0	0	0	2	0	2	0	1	0	2	0	0	2	0	0	0	0	0	0	1	2	0	2	0	0	0	0	0	0	0	0	0
Coxiellales	0	1	2	0	1	1	0	1	1	0	0	4	1	3	0	5	2	4	3	1	6	7	0	4	38	25	0	0	0	0	3	5	0	1	6	0	0	1	0	0	4	11	1	3	3	2	3	2	4
Diplorickettsiales	0	0	0	0	0	0	0	0	0	0	0	0	0	0	0	0	0	0	0	0	0	0	0	0	0	0	0	0	0	0	0	0	0	0	0	0	0	0	0	0	0	0	0	0	0	0	0	0	0
EC3	1	0	0	0	0	0	0	0	0	0	0	0	0	0	0	0	0	0	0	0	0	0	0	0	0	2	0	0	0	0	0	0	0	0	0	0	0	0	0	0	0	0	0	0	0	0	0	0	0
Ectothiorhodospirales	5	0	0	0	0	0	2	0	2	1	0	0	2	3	0	1	4	1	0	2	0	0	0	3	0	1	1	0	3	0	0	0	0	0	0	1	2	2	5	1	2	0	0	0	0	1	1	0	0
Enterobacteriales	3	0	0	0	0	0	0	0	1	0	0	0	0	0	0	1	0	0	0	1	1	0	1	0	0	3	0	3	2	28	2	0	1	0	1	1	0	2	1	0	0	0	1	0	0	0	0	1	0
Francisellales	0	0	0	0	6	2	0	3	2	7	2	4	10	0	0	12	2	0	0	0	1	2	0	1	0	1	2	2	6	10	2	2	0	0	1	1	4	1	1	0	0	2	18	0	1	1	0	0	3
Ga0077536	15	3	17	33	0	2	11	0	1	1	1	0	5	10	14	2	13	12	9	14	0	9	33	14	2	3	4	5	4	4	7	13	4	0	1	7	16	7	15	2	13	10	0	0	4	3	6	4	0
Gammaproteobacteria_Incertae_Sedis	3	0	2	3	0	2	0	2	2	4	3	10	0	0	0	3	0	1	1	0	2	0	0	0	1	0	1	4	3	1	0	0	0	1	0	0	1	0	0	3	0	0	0	2	1	0	0	0	2
HgCo23	0	0	0	0	0	0	0	0	0	0	0	0	0	0	0	0	0	0	0	0	0	0	0	0	0	0	0	0	0	0	0	0	0	0	0	0	0	0	0	0	0	0	0	0	0	0	0	0	0
HglApr721	0	0	0	0	0	0	0	0	0	0	0	0	0	0	0	0	0	0	0	0	0	0	0	0	0	0	0	0	0	0	0	0	0	0	0	0	0	0	0	0	0	0	0	0	0	0	0	0	0
HOC36	0	0	0	0	0	0	0	0	0	0	0	0	0	0	0	0	0	0	0	2	0	0	0	0	0	0	0	0	0	0	0	0	0	0	2	0	0	0	0	0	0	0	0	0	0	0	0	0	0
JTB23	0	0	0	0	0	0	0	0	0	0	0	0	0	0	0	0	0	0	0	0	0	0	0	0	0	0	0	0	0	0	0	0	0	0	0	0	0	0	0	0	0	0	0	0	0	0	0	0	0
KI89A_clade	89	25	39	67	112	114	74	93	99	80	63	36	71	53	53	67	54	68	45	47	29	32	32	66	10	42	29	8	20	63	26	18	16	13	4	30	27	26	36	22	34	30	12	23	34	23	23	34	2
Legionellales	0	0	0	0	0	0	0	1	1	0	0	0	0	0	0	0	0	0	0	0	0	0	0	0	1	1	0	0	0	0	0	0	0	4	0	0	0	1	0	0	0	0	0	0	0	0	0	0	0
MBAE14	0	0	0	0	0	0	0	0	0	0	0	0	0	0	0	0	0	0	0	0	0	0	0	0	0	0	0	0	0	0	0	0	0	0	0	0	0	0	0	0	0	0	0	0	0	0	0	0	0
Methylococcales	0	0	0	0	0	0	0	0	0	0	0	0	0	0	0	0	0	0	0	0	2	0	0	0	0	0	0	0	0	0	0	0	0	0	0	0	0	0	0	0	0	0	0	0	2	0	0	0	0
Nitrosococcales	1	0	0	0	1	1	0	1	0	0	0	0	0	0	0	0	1	1	0	0	0	0	0	0	0	1	0	0	0	0	0	0	0	0	0	0	0	0	0	0	2	0	3	0	0	1	0	0	0
Oceanospirillales	349	106	230	333	285	155	114	202	223	152	198	136	158	121	105	161	159	178	67	91	274	147	157	174	101	62	66	111	140	186	52	54	74	63	42	112	140	163	155	107	277	291	64	93	99	80	54	68	32
OM182_clade	6	4	6	16	3	8	16	0	1	3	1	3	1	9	8	1	3	6	7	5	2	24	61	13	12	14	51	24	34	27	8	23	23	5	3	21	21	27	27	10	48	57	16	6	4	14	10	22	5
P0X4b2H11	0	0	0	0	0	0	0	0	0	0	0	0	0	0	0	0	0	0	0	0	0	0	0	0	0	0	0	0	0	0	0	0	0	0	0	0	0	0	0	0	0	0	0	0	0	0	0	0	0
Piscirickettsiales	0	0	0	0	16	11	2	17	17	3	21	5	14	3	2	19	3	5	0	2	3	0	0	0	0	0	0	0	1	0	1	0	0	0	0	0	0	0	0	0	0	0	1	0	0	0	0	0	0
pItb-vmat-80	0	0	0	0	0	0	0	0	0	0	0	0	0	0	0	0	0	0	0	0	0	0	0	0	0	1	0	0	0	0	0	0	0	0	0	0	0	0	0	0	0	0	0	0	0	0	0	0	0
Pseudomonadales	0	1	0	1	0	2	0	0	0	0	4	3	0	1	1	0	2	3	1	1	2	1	1	6	4	4	4	1	5	3	3	0	0	3	16	1	20	2	1	1	4	3	95	5	3	12	5	9	4
Salinisphaerales	5	0	0	0	0	0	0	0	0	0	1	0	0	0	0	0	1	0	0	0	0	0	0	0	0	1	0	1	0	0	0	0	0	0	2	0	0	0	0	0	1	0	0	0	0	5	0	0	0
SAR86_clade	1126	147	283	457	1457	1518	1911	1708	1385	1335	874	752	1314	1544	1167	758	620	1006	1333	780	1175	1131	1110	1290	670	1311	511	703	859	823	128	305	368	233	55	501	948	1049	877	374	715	949	977	535	482	248	324	315	544
Steroidobacterales	1	4	1	1	0	3	1	0	2	0	0	4	1	0	1	1	1	0	2	2	0	2	0	4	3	1	1	1	3	3	2	0	0	1	1	1	2	2	0	7	4	2	0	2	1	2	0	1	1
SZB50	0	0	0	0	0	0	0	0	0	0	1	0	0	0	0	0	0	0	0	0	0	0	0	0	0	0	0	0	0	0	0	0	0	0	0	0	0	0	0	0	0	0	0	0	0	0	0	0	0
Tenderiales	0	0	1	1	0	0	1	3	3	1	1	1	0	0	0	1	0	0	0	0	5	0	0	0	0	0	0	0	0	0	0	0	0	0	0	0	0	0	0	0	1	0	7	0	0	0	0	0	0
Thiohalorhabdales	0	0	4	0	0	0	0	0	0	0	0	3	4	0	0	0	0	0	0	0	0	0	3	0	2	0	0	1	0	0	2	0	1	2	6	2	2	0	0	6	0	1	0	1	1	1	0	0	0
Thiomicrospirales	105	115	305	270	216	66	63	151	244	69	75	31	75	50	61	48	62	95	33	23	107	226	118	206	62	226	214	146	221	481	73	137	156	24	13	220	417	477	494	158	626	867	266	76	95	80	160	112	80
Thiotrichales	23	5	31	15	20	10	35	21	28	11	9	3	13	35	68	12	18	21	18	56	21	17	7	18	14	18	20	16	25	0	2	17	32	3	2	21	25	23	31	2	33	29	16	6	2	9	6	18	5
UBA10353_marine_group	3	3	0	0	0	0	0	0	1	0	0	0	1	0	0	0	1	0	0	0	1	0	2	0	2	4	0	1	0	2	1	4	1	2	0	0	1	0	5	0	5	4	0	1	1	0	0	4	1
UBA4486	0	0	0	0	0	0	0	0	0	0	0	0	0	0	0	0	0	0	0	0	0	0	0	0	0	0	0	0	0	0	0	0	0	0	0	0	0	0	0	0	0	0	0	0	0	0	0	0	0
uncultured	0	0	0	0	0	0	0	0	1	0	0	0	0	0	0	0	0	0	0	0	0	0	0	0	0	0	0	0	0	0	0	0	0	0	1	0	0	0	0	0	0	0	0	0	0	0	0	0	0
Vibrionales	9	126	49	17	10	8	7	16	10	23	28	7	9	13	4	29	17	4	29	5	21	4	10	3	9	3	2	5	0	6	12	11	26	6	13	6	11	2	1	22	5	9	0	38	25	15	10	16	14
Xanthomonadales	0	0	0	0	0	0	0	0	0	0	0	0	0	1	0	0	0	0	0	0	0	0	0	0	0	0	0	0	0	0	0	0	0	0	0	0	0	0	0	0	0	0	0	0	0	0	0	1	0
Magnetococcia	0	1	0	0	0	0	0	0	0	0	0	0	0	0	0	0	0	0	0	0	0	0	0	0	0	0	0	0	0	0	0	0	0	0	0	0	0	0	0	0	0	0	0	0	0	0	0	0	0
Magnetococcales	0	1	0	0	0	0	0	0	0	0	0	0	0	0	0	0	0	0	0	0	0	0	0	0	0	0	0	0	0	0	0	0	0	0	0	0	0	0	0	0	0	0	0	0	0	0	0	0	0
Spirochaetes	0	0	0	0	0	2	0	0	0	0	1	0	0	0	0	0	0	0	0	0	0	0	0	0	0	0	0	0	0	0	0	0	0	0	0	0	0	0	0	0	0	0	0	0	0	0	0	0	0
Spirochaetia	0	0	0	0	0	2	0	0	0	0	1	0	0	0	0	0	0	0	0	0	0	0	0	0	0	0	0	0	0	0	0	0	0	0	0	0	0	0	0	0	0	0	0	0	0	0	0	0	0
Spirochaetales	0	0	0	0	0	2	0	0	0	0	1	0	0	0	0	0	0	0	0	0	0	0	0	0	0	0	0	0	0	0	0	0	0	0	0	0	0	0	0	0	0	0	0	0	0	0	0	0	0
Tenericutes	0	3	0	0	0	3	0	1	0	0	0	0	0	0	0	1	0	0	0	0	0	0	0	0	0	0	0	0	0	0	0	0	0	0	0	0	0	0	0	2	0	0	0	0	0	0	0	0	0
Mollicutes	0	3	0	0	0	3	0	1	0	0	0	0	0	0	0	1	0	0	0	0	0	0	0	0	0	0	0	0	0	0	0	0	0	0	0	0	0	0	0	2	0	0	0	0	0	0	0	0	0
Acholeplasmatales	0	0	0	0	0	0	0	0	0	0	0	0	0	0	0	0	0	0	0	0	0	0	0	0	0	0	0	0	0	0	0	0	0	0	0	0	0	0	0	0	0	0	0	0	0	0	0	0	0
Entomoplasmatales	0	3	0	0	0	0	0	0	0	0	0	0	0	0	0	0	0	0	0	0	0	0	0	0	0	0	0	0	0	0	0	0	0	0	0	0	0	0	0	2	0	0	0	0	0	0	0	0	0
Izimaplasmatales	0	0	0	0	0	3	0	1	0	0	0	0	0	0	0	1	0	0	0	0	0	0	0	0	0	0	0	0	0	0	0	0	0	0	0	0	0	0	0	0	0	0	0	0	0	0	0	0	0
Mycoplasmatales	0	0	0	0	0	0	0	0	0	0	0	0	0	0	0	0	0	0	0	0	0	0	0	0	0	0	0	0	0	0	0	0	0	0	0	0	0	0	0	0	0	0	0	0	0	0	0	0	0
Verrucomicrobia	704	906	491	718	1178	2153	850	1140	1314	2116	1775	1544	1722	827	502	1967	1212	1194	577	289	1495	640	239	69	317	397	333	293	160	222	82	218	279	71	121	523	295	167	162	83	370	266	55	146	159	134	122	148	102
Verrucomicrobiae	704	906	491	718	1178	2153	850	1140	1314	2116	1775	1544	1722	827	502	1967	1212	1194	577	289	1495	640	239	69	317	397	333	293	160	222	82	218	279	71	121	523	295	167	162	83	370	266	55	146	159	134	122	148	102
Arctic97B-4_marine_group	0	0	0	0	0	0	0	0	0	0	0	0	0	0	0	0	0	0	0	0	0	0	0	0	0	0	0	0	0	0	0	0	0	0	0	0	0	0	0	0	0	0	0	0	0	0	0	0	0
Opitutales	123	794	325	308	598	1350	431	602	737	1417	752	635	1042	545	320	1314	646	596	397	67	216	129	62	57	7	69	31	40	72	38	20	32	39	6	3	50	53	59	81	29	89	120	14	45	62	41	30	37	50
Pedosphaerales	32	4	2	10	2	0	3	2	0	0	0	0	0	0	0	0	0	0	0	0	0	2	2	0	2	10	62	47	28	48	12	39	54	4	1	92	111	68	45	5	18	28	1	0	0	1	0	0	0
uncultured	0	0	0	0	0	0	0	0	0	0	0	0	0	0	0	0	0	0	0	0	0	0	0	0	0	0	0	0	0	0	0	0	0	0	0	0	0	0	0	0	0	0	0	0	0	0	0	0	0
Verrucomicrobiales	549	108	164	400	578	803	416	536	577	699	1023	909	680	282	182	653	566	598	180	222	1279	509	175	12	308	318	240	206	60	136	50	147	186	61	117	381	131	40	36	49	263	118	40	101	97	92	92	111	52
[truncated: 3 more columns]
